# Supplementary material for: Transposable element-assisted evolution and adaptation to host plant within the Leptosphaeria maculans-Leptosphaeria biglobosa species complex of fungal pathogens
Source: BMC Genomics. 2014 Oct 12;15:891. doi: 10.1186/1471-2164-15-891 (PMC4210507; doi:10.1186/1471-2164-15-891)
Supplement: Supplementary file 4 — Additional file 4: Table S1: Characteristics of selected genomes of Dothideomycetes. (XLSX 13 KB) [file 12864_2014_6595_MOESM4_ESM.xlsx]

## Sheet: Table_Dothideo
Supplementary Table S1. Characteristics of selected genomes of Dothideomycetes.
	Alternaria brassicicola		Cochliobolus heterostrophus		Cochliobolus sativus		Pyrenophora tritici-repentis		Pyrenophora teres f. teres		Setosphaeria turcica		Phaeosphaeria nodorum		Zymoseptoria tritici		Pseudocercospora fijiensis
	ATCC 96836		C5		ND90Pr		Pt-1C-BFP		0-1		Et28A		SN15		IPO323		CIRAD86
Genome size (Mb)	31.974		36.456		34.417		37.84		33.583		43.014		37.213		39.69		74.14
Scaffold number	838		68		157		47		6412		407		108		21		56
Scaffold N50 (kb)	2486.07		1842.49		1789.48		1986.45		35.62		2140.91		1045.36		2674.95		5901.82
Gaps (%)	5.26		0.36		3.48		1.67		0.02		11.07		0.44		0.02		0.55
Repeat content (%) a	6.15		8.64		6.14		12.24		3.08		12.96		2.88		12.26		39.5
'Core' genome size (Mb)	28.3258		33.175		31.1061		32.5765		32.5419		32.6777		35.9775		34.8161		44.4469
GC genome (%)	50.53		49.77		49.84		50.97		50.91		51.43		50.43		52.13		45.16
Predicted gene number a	10688		13336		12250		12141		17799		11702		12380		10933		13107
a data from Ohm et al, 2012
