# Supplementary material for: Transposable element-assisted evolution and adaptation to host plant within the Leptosphaeria maculans-Leptosphaeria biglobosa species complex of fungal pathogens
Source: BMC Genomics. 2014 Oct 12;15:891. doi: 10.1186/1471-2164-15-891 (PMC4210507; doi:10.1186/1471-2164-15-891)
Supplement: Supplementary file 5 — Additional file 5: Table S2: Gene model statistics for the Leptosphaeria spp. genomes. (XLSX 18 KB) [file 12864_2014_6595_MOESM5_ESM.xlsx]

## Sheet: Table_Genes
Supplementary Table S2. Gene model statistics for the Leptosphaeria spp. genomes.
	L. maculans 'brassicae'			L. maculans 'lepidii'		L. biglobosa 'brassicae'		L. biglobosa 'canadensis'		L. biglobosa 'thlaspii'
	v23.1.3	WA74		IBCN84		B3.5		J154		IBCN65
No. of predicted genes	12543	10624		11272		11390		11068		11691
Average gene length (bp)	1446.2	1595.6		1480.6		1500.8		1612.0		1445.5
Median gene length (bp)	1162	1301		1189		1217		1319		1176
Total gene length (Mb)	18.0	17.0		16.7		17.1		17.8		16.9
Average coding gene length (bp)	1258.3	1370.2		1285.5		1307.1		1395.6		1266.5
Median coding gene length (bp)	1002	1125		1035		1065		1146		1026
Total coding gene length (Mb)	15.7	14.6		14.5		14.9		15.4		14.8
No. of exons	35201	29500		29869		30388		30995		30533
Average exon length (bp)	445.7	493.5		485.1		489.9		498.4		485.0
Median exon length (bp)	214	261		258		267		264		265
No. of genes with introns	9453	8437		8586		8664		8766		8714
Genes with introns (%)	75.4	79.4		76.2		76.1		79.2		74.5
No. of introns	22732	18876		18597		18998		19927		18842
Average intron length (bp)	103.1	126.9		118.3		116.1		120.2		111.0
Median intron length (bp)	63	59		59		57		57		56
Total intron length (Mb)	2.3	2.4		2.2		2.2		2.4		2.1
Average intergenic region length (bp)	1911.8	1512.9		1276.7		1220.8		1031.2		1092.7
Median intergenic region length (bp)	639	906		878		831		817		812
Total intergenic region length (Mb)	23.8	15.4		14.1		13.3		10.7		12.5
