# Supplementary material for: Transposable element-assisted evolution and adaptation to host plant within the Leptosphaeria maculans-Leptosphaeria biglobosa species complex of fungal pathogens
Source: BMC Genomics. 2014 Oct 12;15:891. doi: 10.1186/1471-2164-15-891 (PMC4210507; doi:10.1186/1471-2164-15-891)
Supplement: Supplementary file 6 — Additional file 6: Table S3: Chromosomal assignment and correspondance between L. maculans ‘brassicae’ and L. maculans ‘lepidii’. (XLSX 14 KB) [file 12864_2014_6595_MOESM6_ESM.xlsx]

## Sheet: Feuille4
Supplementary Table S3. Chromosomal assignment and correspondance between Leptosphaeria maculans 'brassicae' (Lmb) and L. maculans 'lepidii' (Lml).
	Lmb		Lml
	Sequence	Length (bp)	Sequence	Length (bp)
Chr01	SuperContig_0	4258568	scaffold00002 ;scaffold00008	3378240
Chr02	SuperContig_8 SuperContig_10	3567966	scaffold00004 ;scaffold00016 scaffold00036 ; scaffold00060	2650413
Chr03	SuperContig_1	3378610	scaffold00001	2643178
Chr04	SuperContig_15 SuperContig_12	3192339	scaffold00003 ;scaffold00031 scaffold00041 ;scaffold00046 scaffold00067 ;scaffold00070	2353333*
Chr05	SuperContig_13 SuperContig_17	3080273	scaffold00005 ;scaffold00017 scaffold00051 ;scaffold00064	2409061
Chr06	SuperContig_2	2939989	scaffold00012 ;scaffold00018 scaffold00026 ;scaffold00038 scaffold00044 ;scaffold00050 scaffold00063 ;scaffold00078 scaffold00088 ;scaffold00094	2356794
Chr07	SuperContig_20 SuperContig_23 SuperContig_21	2629879	scaffold00006 ;scaffold00033 scaffold00055 ;scaffold00056 scaffold00058	1802772
Chr08	SuperContig_31 SuperContig_3	2491514	scaffold00020 ;scaffold00024 scaffold00032 ;scaffold00034 scaffold00042 ;scaffold00069 scaffold00074 ;scaffold00075	1408145
Chr09	SuperContig_4	1918205	scaffold00011 ;scaffold00025	1466034
Chr10	SuperContig_6	1888674	scaffold00022 ;scaffold00029 scaffold00030 ;scaffold00039 scaffold00053 ;scaffold00059	1218863
Chr11	SuperContig_5	1869450	scaffold00007	1533342
Chr12	SuperContig_11 SuperContig_26	1851700	scaffold00013 ;scaffold00040 scaffold00079	1110430
Chr13	SuperContig_9	1772623	scaffold00009 ;scaffold00099	1358910
Chr14	SuperContig_7	1769547	scaffold00010 ;scaffold00035 scaffold00037	1363430
Chr15	SuperContig_14	1533332	scaffold00015 ;scaffold00023	1343880
Chr16	SuperContig_16	1397653	scaffold00021 ;scaffold00028	854532
Chr17	SuperContig_18	1351976	scaffold00014	907115
Chr18	SuperContig_19	1186800	scaffold00019 ;scaffold00031 scaffold00085	846552*
Chr19	SuperContig_32 SuperContig_22	819122	-	-
