# Supplementary material for: Transposable element-assisted evolution and adaptation to host plant within the Leptosphaeria maculans-Leptosphaeria biglobosa species complex of fungal pathogens
Source: BMC Genomics. 2014 Oct 12;15:891. doi: 10.1186/1471-2164-15-891 (PMC4210507; doi:10.1186/1471-2164-15-891)
Supplement: Supplementary file 9 — Additional file 9: Table S4: Location and distance from TEs of the 30 intrachromosomal inversions in the chromosomes of L. maculans ‘brassicae’. (XLSX 18 KB) [file 12864_2014_6595_MOESM9_ESM.xlsx]

## Sheet: Feuille1_2
Supplementary Table S4. Location and distance from Transposable Elements (TEs) of the 30 intrachromosomal inversions in the chromosomes of Leptosphaeria maculans ‘brassicae’.
L. maculans 'brassicae'								L. maculans 'lepidii'
Sequence ID	Start	End	Length (bp)	Validated by Optical Mapping	Presence of repeats in the environment	Minimal distance from repeats (bp)	TE Family	Sequence ID	Start	End	Length (bp)	Presence of repeats in the environment	Minimal distance from repeats (bp)	TE Family
SuperContig_0	625568	627770	2203	Yes	Yes	1	DTX_Gimli	scaffold00008	507793	506474	1320	No	-	-
SuperContig_0	1738229	1740435	2207	Yes	Yes	201	RLG_Olly	scaffold00008	1105390	1103183	2208	No	-	-
SuperContig_0	1779322	1783761	4440	Yes	Yes	54	Lmac_Grouper_2395_3	scaffold00008	1110039	1105602	4438	No	-	-
SuperContig_1	660640	674747	14108	Unresolved	No	-	-	scaffold00001	2143507	2157635	14129	No	-	-
SuperContig_2	1484140	1493271	9132	Yes	No (but gap)	-	-	scaffold00026	251075	260378	9304	No	-	-
SuperContig_2	2202727	2204123	1397	Yes	Yes	555	RLX_Ayoly	scaffold00018	414199	415240	1042	No	-	-
SuperContig_2	2219863	2233167	13305	Yes	Yes	1	RLX_Ayoly	scaffold00018	416169	429356	13188	No	-	-
SuperContig_2	2238979	2257503	18525	Yes	Yes	1	DTM_Sahana	scaffold00018	429348	447892	18545	No	-	-
SuperContig_3	1086298	1117472	31175	Yes	Yes	65	DTX_Gimli	scaffold00024	368267	352536	15732	No	-	-
SuperContig_4	293086	298393	5308	Yes	No	-	-	scaffold00025	192294	183986	8309	No	-	-
SuperContig_5	320973	348004	27032	Yes	Yes	320	DTT_Goku	scaffold00007	222047	194749	27299	Yes	59	DTT_Goku
SuperContig_6	1011828	1073156	61329	Yes	Yes	9	RLX_Ayoly	scaffold00022	557314	495566	61749	No	-	-
SuperContig_6	1090646	1140639	49994	Unresolved	Yes	102	RLX_Ayoly	scaffold00022	495489	446386	49104	No	-	-
SuperContig_7	1026871	1034040	7170	Yes	Yes	12	DTX_Suno	scaffold00010	242217	249452	7236	No	-	-
SuperContig_8	357739	359460	1722	Yes	No	-	-	scaffold00016	285866	284146	1721	No	-	-
SuperContig_9	611417	623309	11893	Yes	No	-	-	scaffold00009	904844	916714	11871	No	-	-
SuperContig_9	1704866	1714625	9760	Yes	Yes	155	Lmac_Recon_56_3	scaffold00009	10690	20630	9941	Yes	451	DTX_Upa
SuperContig_10	98932	103662	4731	Unresolved	Yes	8	DTM_Ingwe	scaffold00036	16945	12142	4804	No	-	-
SuperContig_12	2257	5754	3498	Unresolved	Yes	3	RLG_Olly	scaffold00031	20291	16839	3453	No	-	-
SuperContig_12	7101	9515	2415	Yes	Yes	18	DTX_Suno	scaffold00031	16625	14207	2419	Yes	327	IBCN65-B-R84-Map5
SuperContig_12	1292059	1296156	4098	Yes	No	-	-	scaffold00003	69027	72623	3597	No	-	-
SuperContig_14	43755	70780	27026	Yes	Yes	25	DTX_Valwe	scaffold00015	47586	19880	27707	No	-	-
SuperContig_14	1338993	1342781	3789	Unresolved	No	-	-	scaffold00023	242015	238094	3922	No	-	-
SuperContig_15	431557	441932	10376	Unresolved	No	-	-	scaffold00003	1634669	1644142	9474	No	-	-
SuperContig_16	329025	337618	8594	Yes	Yes	13	Lmac_Grouper_284_9	scaffold00028	197212	207221	10010	Yes	32	DTX_Suno
SuperContig_17	163074	249435	86362	Yes	Yes	79	RLG_Olly	scaffold00005	1294385	1380920	86536	No	-	-
SuperContig_17	674495	697280	22786	Yes	Yes	1	DTM_Sahana	scaffold00005	584507	601801	17295	No	-	-
SuperContig_17	708567	1063786	355220	Yes	Yes	1	DTM_Sahana	scaffold00005	601793	928931	327139	No	-	-
SuperContig_18	722405	743522	21118	Yes	No	-	-	scaffold00014	391380	413537	22158	No	-	-
SuperContig_20	228029	231090	3062	Unresolved	Yes	94	RLG_Olly	scaffold00006	17451	14377	3075	No	-	-
