# Supplementary material for: Transposable element-assisted evolution and adaptation to host plant within the Leptosphaeria maculans-Leptosphaeria biglobosa species complex of fungal pathogens
Source: BMC Genomics. 2014 Oct 12;15:891. doi: 10.1186/1471-2164-15-891 (PMC4210507; doi:10.1186/1471-2164-15-891)
Supplement: Supplementary file 10 — Additional file 10: Table S5: Characteristics of Class I (Retrotransposons) Transposable Elements identified in the Leptosphaeria maculans-L. biglobosa species complex. (XLSX 17 KB) [file 12864_2014_6595_MOESM10_ESM.xlsx]

## Sheet: Feuille17
Supplementary Table S5. Characteristics of Class I (Retrotransposons) Transposable Elements identified in the Leptosphaeria maculans-L. biglobosa species complex.
Order	Superfamily	Name	Size (bp)	LTR size (bp)	Identified in	Specificity
LTR	Ty1-Copia	RLC_Chaozu-1_Lbb	3685	-	L. biglobosa 'brassicae'	Leptosphaeriaceae / Pleosporaceae
LTR	Ty1-Copia	RLC_Chaozu-2_Lbb	2574	-	L. biglobosa 'brassicae'
LTR	Ty1-Copia	RLC_Chaozu_Lbt	6295	-	L. biglobosa 'thlaspii'
LTR	Ty1-Copia	RLC_Tenshin_Lbb	5258	214	L. biglobosa 'brassicae'	Pleosporales
LTR	Ty1-Copia	RLC_Tenshin_Lbt	2457	-	L. biglobosa 'brassicae'
LTR	Ty1-Copia	RLC_Zolly_Lml	4525	-	L. maculans 'lepidii'	Pleosporales
LTR	Ty1-Copia	RLC_Zolly-1_Lmb	5306	177	L. maculans 'brassicae'
LTR	Ty1-Copia	RLC_Zolly-2_Lmb	5306	177	L. maculans 'brassicae'
LTR	Ty1-Copia	RLC_Gohan_Lbb	7820	180	L. biglobosa 'brassicae'	L. biglobosa 'brassicae'
LTR	Ty1-Copia	RLC_Lunch_Lbt	3955	-	L. biglobosa 'thlaspii'	Pleosporales
LTR	Ty1-Copia	RLC_Chichi_Lml	4888	-	L. maculans 'lepidii'	Pleosporales
LTR	Ty1-Copia	RLC_Pholy_Lmb	6981	281	L. maculans 'brassicae'	Pleosporales
LTR	Ty3-Gypsy	RLG_Dolly_Lbb	4815	-	L. biglobosa 'brassicae'	Dothideomycetes
LTR	Ty3-Gypsy	RLG_Dolly_Lml	6407	231	L. maculans 'lepidii'
LTR	Ty3-Gypsy	RLG_Dolly_Lmb	6620	228	L. maculans 'brassicae'
LTR	Ty3-Gypsy	RLG_Olly_Lbb	7313	279	L. biglobosa 'brassicae'	Leptosphaeriaceae / Pleosporaceae
LTR	Ty3-Gypsy	RLG_Olly_Lbt	7375	260	L. biglobosa 'thlaspii'
LTR	Ty3-Gypsy	RLG_Olly_Lml	6035	-	L. maculans 'lepidii'
LTR	Ty3-Gypsy	RLG_Olly_Lmb	7239	250	L. maculans 'brassicae'
LTR	Ty3-Gypsy	RLG_Polly_Lbt	7035	187	L. biglobosa 'thlaspii'	Pleosporales
LTR	Ty3-Gypsy	RLG_Polly_Lmb	6928	179	L. maculans 'brassicae'
LTR	Ty3-Gypsy	RLG_Pilaf_Lbt	6906	-	L. biglobosa 'thlaspii'	Pleosporales
LTR	Ty3-Gypsy	RLG_Pilaf_Lml	7239	113	L. maculans 'lepidii'
LTR	Ty3-Gypsy	RLG_Brawly_Lml	12438	150	L. maculans 'lepidii'	L. maculans
LTR	Ty3-Gypsy	RLG_Brawly_Lmb	7289	-	L. maculans 'brassicae'
LTR	Ty3-Gypsy	RLG_Drum_Lbb	7058	168	L. biglobosa 'brassicae'	L. biglobosa 'brassicae'
LTR	Ty3-Gypsy	RLG_Piccolo_Lbb	12145	170	L. biglobosa 'brassicae'	Leptosphaeriaceae / Pleosporaceae
LTR	Ty3-Gypsy	RLG_Piano_Lbb	2561	-	L. biglobosa 'brassicae'	Pleosporales
LTR	Ty3-Gypsy	RLG_Oolong_Lbt	6731	271	L. biglobosa 'thlaspii'	L. biglobosa 'thlaspii'
LTR	Ty3-Gypsy	RLG_Mai_Lml	6786	-	L. maculans 'lepidii'	Leptosphaeriaceae / Pleosporaceae
LTR	Ty3-Gypsy	RLG_Shu_Lml	8224	174	L. maculans 'lepidii'	Leptosphaeriaceae / Pleosporaceae
LTR	Ty3-Gypsy	RLG_Rolly_Lmb	11894	235	L. maculans 'brassicae'	L. maculans 'brassicae'
LINE	I	RII_Yajirobe_Lbt	2054	20	L. biglobosa 'thlaspii'	Leptosphaeriaceae / Pleosporaceae
LINE	I	RII_Karin_Lbt	6610	31	L. biglobosa 'thlaspii'	Leptosphaeria species complex
LTR	Unknown	Rlx_Ayoly_Lmb	10397	217	L. maculans 'brassicae'	L. maculans 'brassicae'
LTR	Unknown	RLx_Jolly_Lmb	796	259	L. maculans 'brassicae'	L. maculans 'brassicae'
PLE	Penelope	RPP_Circe_Lmb	7219	-	L. maculans 'brassicae'	L. maculans 'brassicae'
