# Supplementary material for: Transposable element-assisted evolution and adaptation to host plant within the Leptosphaeria maculans-Leptosphaeria biglobosa species complex of fungal pathogens
Source: BMC Genomics. 2014 Oct 12;15:891. doi: 10.1186/1471-2164-15-891 (PMC4210507; doi:10.1186/1471-2164-15-891)
Supplement: Supplementary file 11 — Additional file 11: Table S6: Characteristics of Class II (DNA transposons) Transposable Elements identified in the Leptosphaeria maculans-L. biglobosa species complex. (XLSX 18 KB) [file 12864_2014_6595_MOESM11_ESM.xlsx]

## Sheet: Feuille18
Supplementary Table S6. Characteristics of Class II (DNA transposons) Transposable Elements identified in the Leptosphaeria maculans-L. biglobosa species complex.
Order	Superfamily	Name	Size (bp)	TIR size (bp)	Identified in	Specificity
TIR	hAT	DTA_Kami_Lbt	1806	-	L. biglobosa 'thlaspii'	Pleosporales
TIR	hAT	DTA_Kami_Lbb	6099	-	L. biglobosa 'brassicae'
TIR	Mutator	DTM_Sahana_Lml	5810	-	L. maculans 'lepidii'	L. maculans
TIR	Mutator	DTM_Sahana_Lmb	5870	-	L. maculans 'brassicae'
TIR	Mutator	DTM_Roshi_Lbb	6574	52	L. biglobosa 'brassicae'	Leptosphaeria species complex
TIR	Mutator	DTM_Mutaito_Lbb	3274	-	L. biglobosa 'brassicae'	L. biglobosa
TIR	Mutator	DTM_Lenwe_Lmb	3489	49	L. maculans 'brassicae'	Pleosporales
TIR	Mutator	DTM_Ingwe_Lmb	3582	37	L. maculans 'brassicae'	L. maculans 'brassicae'
TIR	Tc1-Mariner	DTT_Yamcha_Lml	1926	82	L. maculans 'lepidii'	Leptosphaeriaceae / Pleosporaceae
TIR	Tc1-Mariner	DTT_Molly_Lbt	1865	74	L. biglobosa 'thlaspii'	Pleosporales
TIR	Tc1-Mariner	DTT_Molly_Lbb	1861	71	L. biglobosa 'brassicae'
TIR	Tc1-Mariner	DTT_Krilin_Lbt	2141	49	L. biglobosa 'thlaspii'	Dothideomycetes
TIR	Tc1-Mariner	DTT_Krilin_Lbb	2135	55	L. biglobosa 'brassicae'
TIR	Tc1-Mariner	DTT_Goku-2_Lbt	1112	-	L. biglobosa 'thlaspii'	Pleosporales
TIR	Tc1-Mariner	DTT_Goku-1_Lbt	1422	-	L. biglobosa 'thlaspii'
TIR	Tc1-Mariner	DTT_Goku_Lml	1889	75	L. maculans 'lepidii'
TIR	Tc1-Mariner	DTT_Goku_Lbb	1889	67	L. biglobosa 'brassicae'
TIR	Tc1-Mariner	DTT_Finwe-3_Lml	803	-	L. maculans 'lepidii'	Leptosphaeriaceae / Pleosporaceae
TIR	Tc1-Mariner	DTT_Finwe-3_Lmb	806	29	L. maculans 'brassicae'
TIR	Tc1-Mariner	DTT_Finwe-2_Lmb	523	29	L. maculans 'brassicae'	Leptosphaeriaceae / Pleosporaceae
TIR	Tc1-Mariner	DTT_Finwe-1-2_Lml	707	-	L. maculans 'lepidii'
TIR	Tc1-Mariner	DTT_Finwe-1_Lmb	529	29	L. maculans 'brassicae'
TIR	Tc1-Mariner	DTT_Bulma_Lml	1859	68	L. maculans 'lepidii'	Pleosporales
TIR	Tc1-Mariner	DTT_Bulma_Lbb	1854	77	L. biglobosa 'brassicae'
TIR	Unknown	DTX_Suno_Lml	2105	54	L. maculans 'lepidii'	Leptosphaeriaceae / Pleosporaceae
TIR	Unknown	DTX_Kinto_Lbb	5446	24	L. biglobosa 'brassicae'	L. biglobosa 'brassicae'
TIR	Unknown	DTX_Valwe_Lmb	1792	37	L. maculans 'brassicae'	Leptosphaeria species complex
TIR	Unknown	DTX_Olwe_Lmb	866	49	L. maculans 'brassicae'	L. maculans 'brassicae'
TIR	Unknown	DTX_Gimli_Lmb	603	-	L. maculans 'brassicae'	L. maculans 'brassicae'
TIR	Unknown	DTF_Elwe_Lmb	2173	57	L. maculans 'brassicae'	Leptosphaeriaceae / Pleosporaceae
MITE	Unknown	DTX_Upa_Lml	441	127	L. maculans 'lepidii'	Pleosporales
MITE	Unknown	DTX_Arale_Lbb	403	83	L. biglobosa 'brassicae'	L. biglobosa
