# Supplementary material for: Transposable element-assisted evolution and adaptation to host plant within the Leptosphaeria maculans-Leptosphaeria biglobosa species complex of fungal pathogens
Source: BMC Genomics. 2014 Oct 12;15:891. doi: 10.1186/1471-2164-15-891 (PMC4210507; doi:10.1186/1471-2164-15-891)
Supplement: Supplementary file 12 — Additional file 12: Supplementary Data 1. Unclassified repeated elements and their occurrence in species of the L. maculans-L. biglobosa species complex. (XLSX 10 KB) [file 12864_2014_6595_MOESM12_ESM.xlsx]

## Sheet: Feuille19
Name	Size (bp)	Identified in	Specificity
B35_element11	3139	L. biglobosa 'brassicae'	L. biglobosa 'brassicae'
B35_element17	7681	L. biglobosa 'brassicae'	L. biglobosa 'brassicae'
B35_element21	6382	L. biglobosa 'brassicae'	L. biglobosa 'brassicae'
B35_element22	647	L. biglobosa 'brassicae'	Leptosphaeriaceae / Pleosporaceae
B35-B-R50-Map3	1989	L. biglobosa 'brassicae'	L. biglobosa 'brassicae'
B35-B-R56-Map3	1560	L. biglobosa 'brassicae'	Leptosphaeriaceae / Pleosporaceae
B35-B-R59-Map7	3462	L. biglobosa 'brassicae'	Pleosporales
B35-B-R6-Map8	764	L. biglobosa 'brassicae'	L. biglobosa 'brassicae'
B35-B-R61-Map12	5044	L. biglobosa 'brassicae'	L. biglobosa 'brassicae'
B35-B-R67-Map6	3538	L. biglobosa 'brassicae'	L. biglobosa 'brassicae'
B35-B-R89-Map3	1320	L. biglobosa 'brassicae'	Pleosporales
IBCN65_element10	4378	L. biglobosa 'thlaspii'	L. biglobosa
IBCN65_element13	6963	L. biglobosa 'thlaspii'	L. biglobosa 'thlaspii'
IBCN65_element19	7538	L. biglobosa 'thlaspii'	L. biglobosa 'thlaspii'
IBCN65_element21	1702	L. biglobosa 'thlaspii'	L. biglobosa 'thlaspii'
IBCN65_element29	10009	L. biglobosa 'thlaspii'	L. biglobosa 'thlaspii'
IBCN65_element33	8012	L. biglobosa 'thlaspii'	L. biglobosa 'thlaspii'
IBCN65-B-G206-Map3	2010	L. biglobosa 'thlaspii'	L. biglobosa 'thlaspii'
IBCN65-B-R33-Map5	821	L. biglobosa 'thlaspii'	Leptosphaeria species complex
IBCN65-B-R38-Map14	2304	L. biglobosa 'thlaspii'	L. biglobosa 'thlaspii'
IBCN65-B-R48-Map5	2909	L. biglobosa 'thlaspii'	Leptosphaeria species complex
IBCN65-B-R52-Map5	2427	L. biglobosa 'thlaspii'	Pleosporales
IBCN65-B-R59-Map5	2203	L. biglobosa 'thlaspii'	L. biglobosa 'thlaspii'
IBCN65-B-R80-Map4	1053	L. biglobosa 'thlaspii'	L. biglobosa 'thlaspii'
IBCN65-B-R84-Map5	1158	L. biglobosa 'thlaspii'	L. biglobosa 'thlaspii'
IBCN65-B-R94-Map4	1281	L. biglobosa 'thlaspii'	L. biglobosa 'thlaspii'
IBCN65-B-R98-Map3	571	L. biglobosa 'thlaspii'	L. biglobosa 'thlaspii'
IBCN84_element16	2263	L. maculans 'lepidii'	L. maculans 'lepidii'
IBCN84_element17	3539	L. maculans 'lepidii'	L. maculans 'lepidii'
IBCN84-B-R30-Map5	1737	L. maculans 'lepidii'	Pleosporales
IBCN84-B-R37-Map3	1049	L. maculans 'lepidii'	L. maculans 'lepidii'
IBCN84-B-R41-Map20	7089	L. maculans 'lepidii'	L. maculans
IBCN84-B-R52-Map5	1022	L. maculans 'lepidii'	L. maculans 'lepidii'
IBCN84-B-R58-Map4	1772	L. maculans 'lepidii'	L. maculans 'lepidii'
IBCN84-B-R59-Map10	2738	L. maculans 'lepidii'	L. maculans 'lepidii'
IBCN84-B-R8-Map4	2035	L. maculans 'lepidii'	L. maculans 'lepidii'
IBCN84-B-R84-Map7	3595	L. maculans 'lepidii'	L. maculans 'lepidii'
IBCN84-B-R87-Map7	3592	L. maculans 'lepidii'	L. maculans 'lepidii'
IBCN84-B-R9-Map7	3027	L. maculans 'lepidii'	L. maculans 'lepidii'
Lmac_Grouper_1227_4	917	L. maculans 'brassicae'	L. maculans 'brassicae'
Lmac_Grouper_1517_5	967	L. maculans 'brassicae'	L. maculans 'brassicae'
Lmac_Grouper_1829_15	1088	L. maculans 'brassicae'	Leptosphaeria species complex
Lmac_Grouper_2395_3	1425	L. maculans 'brassicae'	L. maculans 'brassicae'
Lmac_Grouper_284_9	674	L. maculans 'brassicae'	L. maculans 'brassicae'
Lmac_Grouper_498_20	743	L. maculans 'brassicae'	L. maculans 'brassicae'
Lmac_Grouper_595_20	776	L. maculans 'brassicae'	L. maculans 'brassicae'
Lmac_Grouper_69_20	616	L. maculans 'brassicae'	L. maculans 'brassicae'
Lmac_Recon_56_3	10880	L. maculans 'brassicae'	L. maculans 'brassicae'
Lmac_Recon_83_20	10940	L. maculans 'brassicae'	L. maculans 'brassicae'
Lmac_Recon_92_20	6256	L. maculans 'brassicae'	L. maculans 'brassicae'
LmTelo1_Lmb	18114	L. maculans 'brassicae'	L. maculans 'brassicae'
LmTelo2_Lmb	15981	L. maculans 'brassicae'	L. maculans
