# Supplementary material for: Transposable element-assisted evolution and adaptation to host plant within the Leptosphaeria maculans-Leptosphaeria biglobosa species complex of fungal pathogens
Source: BMC Genomics. 2014 Oct 12;15:891. doi: 10.1186/1471-2164-15-891 (PMC4210507; doi:10.1186/1471-2164-15-891)
Supplement: Supplementary file 13 — Additional file 13: Supplementary Data 2. Occurrence and conservation of annotated families of transposable elements in the Pleosporales. (XLSX 18 KB) [file 12864_2014_6595_MOESM13_ESM.xlsx]

## Sheet: Feuille6
ID	A. brassicicola	C. heterostrophus	C. sativus	P. fijiensis	P. tritici-repentis	P. teres	S. turcica	P. nodorum	Lmb JN3	Lmb WA74	Lml IBCN84	Lbb B3.5	Lbc J154	Lbt IBCN65
DTM_Roshi_Lbb			0.68	1.25				12.88	75.33	71.98		97.82	0.81	1.57
DTx_Valwe	4.97			7.09	2.4			11.1	49.27	50.06	24.27	8.43	100	4.74
IBCN65-B-R33-Map5				7.43		9.38					99.27			100
IBCN65-B-R48-Map5	6.33	29.32		3.16			5.26				54.42	1.89		100
Lmac_Grouper_1829_15			23.25			14.34			71.51	64.15	14.89			69.58
RII_Karin_Lbt	48.94	39.67	17.94	2.53	40.77	21.07	31.91	0.86	60.89	80.32	3.25	79.27	4.93	99.52
B35_element22	48.53	62.44	44.2	24.57		39.1	56.11	13.6	63.21	61.82	57.96	100	99.85	56.11
B35-B-R56-Map3		80.45	5.13	3.59	5.13	4.74	5.13	2.95				100	100
DTF_Elwe	14.04	1.89	41.19	23.38	100	16.89	48.27	4.6	100	100				3.27
DTT_Finwe-1	33.08	36.86	58.22		67.11	40.83	58.03	22.12	99.81	99.81	43.67	32.89	58.22
DTT_Finwe-1-2_Lml	100	99.58	99.72	5.23	100	98.16	100		99.86	99.86	100	81.47	99.86
DTT_Finwe-2		99.81	8.99	26.96	51.43	51.82	47.42		100	100	25.05
DTT_Finwe-3	100	99.75	97.27		99.88	98.51	99.5		100	100	30.15	86.48	86.48	9.06
DTT_Finwe-3_Lml	21.42	85.31	96.26	9.22	96.26	96.89	100	14.32	72.73	72.73	100	85.06
DTT_Yamcha_Lml	15.73	64.43	33.64	30.06			16.41	20.46			69	1.92		1.71
DTX_Suno_Lml	80.24	2.8	18.43	4.09	100	81.33	25.32	13.59	51.83	48.08	100	4.13	37.81	4.99
RII_Yajirobe_Lbt		55.99	64.95	14.07	48.69	17.14	95.23				99.85			100
RLC_Chaozu_Lbt	1.45			2.07	46.08	32.88		1.46	1.3			92.55	1.48	87.72
RLC_Chaozu-1_Lbb				2.74	10.23	16.23						87.73	8.17	19.86
RLC_Chaozu-2_Lbb				2.95	89.16	32.32						100
RLC_Lunch_Lbt	3.72		87.64	10.19	97.65	29.94	94.24	85.18			1.62		2.5	100
RLG_Mai_Lml	64.74	59.99	46.7	41.08	47.26	18.66	50.34	41.39	2.61	2.62	94.52	50.49	8.56	3.43
RLG_Olly	2.78	5.19	18.3	15.38	4.88	8.81	9.74	2.06	100	100	6.29	2.36	3.94	7.68
RLG_Olly_Lbb	2.73	6.03	76.9	17.42	10.12	5.73	76.47	2.09	72.38	54.7	4.68	87.27	25.91	11.8
RLG_Olly_Lbt	9.48	75.93	75.72	14.96	7.29	4.85	45.32	8.14	76.05	5.68	41.4	21.03	10.89	100
RLG_Olly_Lml	18.59	81.87	79.72	20.25	3.74	4.46	17.18	11.07		49.53	63.02	27.19	2.57
RLG_Piccolo_Lbb	52.24	4.24	0.98	8.42	5.18	9.85	20.96	19.79	1.74	1.74	1.44	49.31	13.22	26.33
RLG_Shu_Lml	6.2	4.84	9.2	16.52	7.22	8.12	51.96	6.61	1.41	0.67	100	1.82		0.67
B35-B-R59-Map7	37.81	4.02	19.44	5.81	10.72	74.52	55.78	52.69				78.54	21.14	5.52
B35-B-R89-Map3	88.94	92.5	88.86	15.45	46.97	13.33	85.91	69.39	19.55	19.55	9.09	100	39.47	17.35
DTA_Kami_Lbb	35.69	36.87	31.12	5.07	37.74	20.04	39.78	40.92	89.1	89.15	8.46	89.21	85.72	38.24
DTA_Kami_Lbt	99.56	99.94			7.64	45.29	70.27	96.73	100	82.39	8.25		5.76	100
DTM_Lenwe		1.09		5.79		1.83	59.3	66.98	99.97	95.84	4.87	1.69	1.46	15.79
DTT_Bulma_Lbb	100	94.55	100	3.18	100	27.24	99.95	99.95			32.2	100	33.93
DTT_Bulma_Lml	99.62	99.95	99.89	10.06	99.68	99.62	99.95	99.78		5.49	99.95		48.52	27.33
DTT_Goku_Lbb	91	99.84	95.08	23.82	99.79	99.79	99.95	99.95	60.93	60.93	61.73	99.95	27.63	99.79
DTT_Goku_Lml	93.49	68.5	99.74	4.92	99.95	74.11	97.51	68.34	35.42	98.57	99.95	36.32	32.5	91.11
DTT_Goku-1_Lbt	99.09	85.86	99.02	13.64	89.17	90.3	99.02	81.86	15.05	21.52	84.53	96.62	42.69	100
DTT_Goku-2_Lbt		19.24	29.5		29.5	29.14	26.08	28.87	9.62	9.53	23.92	60.79	21.49	57.82
DTT_Molly_Lbb	78.99	60.67	77.11	31	58.41	85.38	77.38	100			4.62	100	9.56	99.79
DTT_Molly_Lbt	85.47	19.41	100	6.22	98.39	56.51	100	99.79			2.95	99.73		99.68
DTX_Upa_Lml		12.93			13.15	99.32	22.9	100			100	11.56	11.11	12.93
IBCN65-B-R52-Map5	2.88					2.93		72.35			70.91	2.68		100
IBCN84-B-R30-Map5	7.08	11.11		3.45			25.22	94.42	78.01	95.51	100
RLC_Chichi_Lml	3.64	1.51	29.3	8.9	54.99	9.14	38.32	55.59	2.09	2.09	57.18			31.91
RLC_Pholy	5.56		56.74	9.27	20.87	7.71	20.04	56.2	100	100	56.45	13.41	44.81	26.9
RLC_Tenshin_Lbb	6.94		74.02	7.4	83.02	54.47	46.23	82.22		9.38		100	5.61	47.85
RLC_Tenshin_Lbt	4.19		48.76	3.5	54.78	23.48		67.93				10.18	7.61	99.96
RLC_Zolly_Lml				4.22		2.87		94.5	13.79	16.88	100
RLC_Zolly-1	1.49			1.47				27.76	100	100	99.77
RLC_Zolly-2	0.92			2.04		2.98		6.03	100	100	22.75			11.65
RLG_Piano_Lbb	85.71	69.27	68.88	44.05	74.42	31.2	74.85	67.67			5.31	100	27.45	16.52
RLG_Pilaf_Lbt	17.71	9.09	7.04	11.18	4.85	8.24	42.48	64.28	5.37	5.37	2.2	2.48	60.67	94.85
RLG_Pilaf_Lml	15.07	8.63	7.83	14.96	6.48	1.27	45.67	56.13	4.61	4.27	91.77		0.94
RLG_Polly	42.36	32.98	16.53	18.24	15.82	7.66	18.78	62.75	100	100	17.35		4.13	8.93
RLG_Polly_Lbt	49.27	8.4	17.97	14.94	14.39	20.14	41.15	64.52	3.41	3.41	2.03	2.83	2.57	95.21
DTT_Krilin_Lbb	99.63	46.42	32.51	50.68	100	70.68	78.59	100			35.88	100	100	89.32
DTT_Krilin_Lbt	100	54.46	46.15	38.49	95.66	55.96	92.76	95.61	3.22	3.22	9.34	99.95	99.95	100
RLG_Dolly	42.85	4.37	2.31	45.02	3.02	2.42	4.43	17.33	99.95	99.94		37.85	7.52	0.68
RLG_Dolly_Lbb	50.24	12.86	6.5	60.93	19.81	7.83	11.86	22.41	93.81	23.26	1.16	57.74	7.68	2.87
RLG_Dolly_Lml	87.5	4.1	20.06	47.25	16.48	8.44	6.04	1.59	1.79	1.55	69.81	2.23	1.67	2.06
DTM_Mutaito_Lbb	2.5			4.12	15.64		39.86	33.14	3.21	9.07	9.59	100	6.44	53.27
DTX_Arale_Lbb												100	99.26	38.46
IBCN65_element10				2.49			1.85				1.62	2.44	89.49	100
B35_element11	1.94			2.61		6.05	8.19					100	11.76	29.72
B35_element17	1.31			2.07		14.27		7.79	0.94	0.94		78.7	1.65	7.72
B35_element21		1.18	4	1.55	2.21	1.79	0.69	37.32				90.03	19.77	0.71
B35-B-R50-Map3	26.29	26.14	26.09	2.87	26.09	25.34			25.34	28.56	17.85	100	10.76	21.87
B35-B-R6-Map8				7.46								100	25.65
B35-B-R61-Map12		1.33		1.84				1.53				98.65	19.55
B35-B-R67-Map6	10.83	10.6	10.6	5.68	10.6	11.33	5.12	7.41	15.52	15.52	15.52	87.82	14.92	15.52
DTX_Kinto_Lbb	32.06	8.94	4.11	5.51	33.6	23.91	13.22	33.22	3.32	3.32	1.95	87.62	29.69	40.18
RLC_Gohan_Lbb			7.57	4.78	3.71	2.21	11.82	8.16	2.17	2.17	10.36	100	13.87	2.44
RLG_Drum_Lbb	6.67	9.42	5.71	19.04	9.86	5.04	9.55	13.09	19.79	12.67	3.54	100	18.42	41.19
IBCN65_element19	1.43			3.46		0.77		4.39	3.13	3.13	3.05		34.98	92.7
IBCN65_element21		20.09	14.22	15.75		18.39	18.16	5.29	9.05	7.52		17.74	15.45	100
IBCN65_element29	0.69	1.07		3.52	1.3	1.53	0.96	2.11	2.38	0.56		0.57	34.6	99.05
IBCN65_element33		2.25	0.45	1.76		3.46	4.39	3.32						62.34
IBCN65-B-G206-Map3	2.99		1.74	3.18								6.67	6.62	100
IBCN65-B-R38-Map14							3.56							91.54
IBCN65-B-R59-Map5				6.54		12.12					9.94		13.03	100
IBCN65-B-R80-Map4				3.51		12.82								100
IBCN65-B-R84-Map5			28.24						42.14	28.84	47.15	49.05	49.05	100
IBCN65-B-R94-Map4	3.43					27.24								100
IBCN65-B-R98-Map3													46.23	100
RLG_Oolong_Lbt	35.08	14.81	18.79	14.26	22.4	14.32	31.33	1.25	1.19	1.46	10.38	1.69	7.06	54.4
DTM_Sahana	1.02			2.47		1.75		2.3	100	100	50.72	2.44	2.56
DTM_Sahana_Lml	2.75			1.94				3.41	100	100	86.49	27.66		1.48
IBCN65_element13				2.59		4.21		4.19	0.59	0.59	21.04	0.67	5.17	63.59
IBCN84-B-R41-Map20	1.34	1.23		2.29			0.78	5.54	1.4	99.44	74.14	1.51	4.15	38.5
LmTelo2	0.57	1.36	0.88	0.73		2.93	0.96	9.54	91.51	85.92	82.62	0.36	2.97	17.73
RLG_Brawly				2.13	2.44		18.05	2.5	99.99	94.62	1.22	5.39		2.57
RLG_Brawly_Lml		4.47		2.27		0.55	5.56	0.87	81.08	40.54	99.98		7.07	3.17
DTM_Ingwe	2.15	2.99	4.41	7.82	3.63	2.71	20.35	6.7	99.97	99.97	2.54	4.13	5
DTx_Gimli				12.44			14.1		100	100	44.94
DTx_Olwe									100	100	10.51
Lmac_Grouper_1227_4	19.19			26.5			7.09		100	100			7.42	18.43
Lmac_Grouper_1517_5	11.79			11.48					73.22	100				12.2
Lmac_Grouper_2395_3			2.81	14.88					100	100			2.95
Lmac_Grouper_284_9				11.42					99.41	99.55	13.5			11.57
Lmac_Grouper_498_20									44.15	45.22
Lmac_Grouper_595_20									90.34	97.94
Lmac_Grouper_69_20				9.25					100	99.19	12.01			11.36
Lmac_Recon_56_3	9.76	5.97	10.27	1.67	10.6	10.6	8.44	7.7	88.9	70.59	25.48	44.82	23.05	43.53
Lmac_Recon_83_20	29.25	1.64	0.95	1.93			1.67	0.85	53.94	51.78	2.29	4.52	1.18	2.01
Lmac_Recon_92_20	17.23	2.13	2.41	3.58	2.3	2.65	2.48	4.01	60.73	63.51	2.22	2.37	2.88	2.3
LmTelo1	0.86	0.52		0.97			0.47	17.81	99.66	92.74	1.66	0.72	1.11
RLG_Rolly	0.92	16.1		9.12	9.29	8.91	26.64	13.69	100	100	14.07	1.16		21.36
RLx_Ayoly				1.64	0.87			1.77	99.97	99.96	2.25
RLx_Jolly		7.41	17.84	12.94			16.96		100	100	34.67
RPP_Circe				30.9					57.31	28.4	1.04
IBCN84_element16	23.6	10.56		10.3			25.01	31.24	7.95	8.09	97.08		3.45
IBCN84_element17				3.16				2.71			60.05		2.32
IBCN84-B-R37-Map3											100		2.67
IBCN84-B-R52-Map5		14.68		11.84	14.09	18					100
IBCN84-B-R58-Map4				6.43		27.54		37.87			100		5.19
IBCN84-B-R59-Map10				3.87				16.36			95.14		6.39	42
IBCN84-B-R8-Map4	3.78	4.23		6.83			2.51				100
IBCN84-B-R84-Map7		8.4		4.37			1.92				100		1.5
IBCN84-B-R87-Map7	1.75			1.61							100
IBCN84-B-R9-Map7	4.76			6.21				1.88			100
	Longest copy coverage >=50%
	Longest copy coverage <=30% <50%
