# Supplementary material for: Transposable element-assisted evolution and adaptation to host plant within the Leptosphaeria maculans-Leptosphaeria biglobosa species complex of fungal pathogens
Source: BMC Genomics. 2014 Oct 12;15:891. doi: 10.1186/1471-2164-15-891 (PMC4210507; doi:10.1186/1471-2164-15-891)
Supplement: Supplementary file 15 — Additional file 15: Table S7: Insertion polymorphism of Transposable Elements between the two isolates of L. maculans ‘brassicae’. (XLS 9 kb). (XLS 10 KB) [file 12864_2014_6595_MOESM15_ESM.xls]

## Sheet: Feuil1
Supplementary Table S7. Insertion polymorphism of Transposable Elements between the two isolates of L. maculans ‘brassicae’, v23.1.3 and WA74.
	Family	No in the v23.1.3 genome	Total No recorded	No of non polymorphic insertions	%	No of polymorphic insertions	%
	DTM_Sahana	195	167	20	11.976	147	88.024
	DTx_Gimli	279	114	98	85.9649	16	14.0351
	DTF_Elwe	158	41	31	75.6098	10	24.3902
	DTx_Valwe	73	28	24	85.7143	4	14.2857
	RLC_Zolly	115	27	16	59.2593	11	40.7407
	RLG_Brawly	22	16	16	100	0	0
	RLx_Ayoly	164	14	9	64.2857	5	35.7143
	DTx_Olwe	15	8	5	62.5	3	37.5
	DTM_Ingwe	48	7	7	100	0	0
	DTM_Lenwe	36	6	5	83.3333	1	16.6667
	DTT_Finwe	53	5	4	80	1	20
	RLC_Pholy	1020	5	1	20	4	80
	RLG_Olly	1085	2	2	100	0	0
	RLG_Polly	1014	2	1	50	1	50
	RLG_Rolly	594	1	0	0	1	100
	DTx_Kinto		1	1	100	0	0
	RII_Karin		1	1	100	0	0
	RLx_Jolly	57	1	1	100	0	0
	Drum		1	1	100	0	0
