# Supplementary material for: Transposable element-assisted evolution and adaptation to host plant within the Leptosphaeria maculans-Leptosphaeria biglobosa species complex of fungal pathogens
Source: BMC Genomics. 2014 Oct 12;15:891. doi: 10.1186/1471-2164-15-891 (PMC4210507; doi:10.1186/1471-2164-15-891)
Supplement: Supplementary file 16 — Additional file 16: Table S8: Predicted gene conservation between the genomes of isolates of the Leptosphaeria maculans-Leptosphaeria biglobosa species complex. (XLSX 9 KB) [file 12864_2014_6595_MOESM16_ESM.xlsx]

## Sheet: Table_Gene_repartition2
		Lmb	Lml	Lbb	Lbc	Lbt
Sequences clusterised using orthoMCL	No. of orthologues in all species (Core genome)	6735	6735	6735	6735	6735
	No. of orthologues in at least one other species	1734	1801	2142	2265	1820
	sub-total :	8469	8536	8877	9000	8555
Unclusterised sequences	No. of sequences absent in all other species	1337	734	595	536	1199
	No. of sequences in at least one other species	2123	1724	1738	1372	1601
	No. of sequences with unresolved absence or presence in other species	614	278	180	160	336
	sub-total :	4074	2736	2513	2068	3136
	Total :	12543	11272	11390	11068	11691
	No. of pseudogenes in unclusterised sequences a	1171	734	858	581	813
