# Supplementary material for: Transposable element-assisted evolution and adaptation to host plant within the Leptosphaeria maculans-Leptosphaeria biglobosa species complex of fungal pathogens
Source: BMC Genomics. 2014 Oct 12;15:891. doi: 10.1186/1471-2164-15-891 (PMC4210507; doi:10.1186/1471-2164-15-891)
Supplement: Supplementary file 18 — Additional file 18: Table S9: Conservation of genes encoding avirulence effector in members of the L. maculans-L. biglobosa species complex and other fungal species. (XLSX 17 KB) [file 12864_2014_6595_MOESM18_ESM.xlsx]

## Sheet: Feuille4
Supplementary Table S9. Conservation of genes encoding avirulence effector in members of the Leptosphaeria maculans-L. biglobosa species complex and other fungal species.
		Presence in	Homologs Ids	SSP	Description	% of identity	% of coverage
AvrLm11	Leptosphaeriaceae	L. biglobosa 'thlaspii'	Lb_ibcn65_P001030	Yes	Hypothetical protein	35	100
AvrLmMex	Leptosphaeriaceae	L. biglobosa 'brassicae'	Lb_b35_P010091	Yes	Hypothetical protein	33	97
		L. biglobosa 'canadensis'	Lb_j154_P003932	Yes	Predicted protein	36	97
		L. biglobosa 'thlaspii'	Lb_ibcn65_P010997	Yes	Hypothetical protein	38	98
AvrLm1	Dothideomycetes	L. biglobosa 'thlaspii'	Lb_ibcn65_P011530	Yes	Hypothetical protein	33	85
		P. teres f. teres	PTT_01492	Yes	Hypothetical protein	36	93
		P. teres f. teres	PTT_15034	Yes	Hypothetical protein	30	93
AvrLm4-7	Dothideomycetes	L. maculans 'lepidii'	Lm_ibcn84_P010674	Yes	Hypothetical protein	32	100
		L. biglobosa 'brassicae'	Lb_b35_P004432	Yes	Predicted protein	40	97
		L. biglobosa 'canadensis'	Lb_j154_P004573	Yes	Predicted protein	41	100
		L. biglobosa 'thlaspii'	Lb_ibcn65_P005148	Yes	Predicted protein	28	71
		M. phaseolina	MPH_11524	Yes	Hypothetical protein	32	73
		M. phaseolina	MPH_00189	Yes	Hypothetical protein	29	69
AvrLm6	Leotiomycetes	L. maculans 'lepidii'	Lm_ibcn84_P001696	Yes	Hypothetical protein	41	91
		L. biglobosa 'thlaspii'	Lb_ibcn65_P009986	Yes	Hypothetical protein	66	99
		C. gloeosporioides	CGGC5_9879	Yes	AvrLm6 protein	38	83
		C. gloeosporioides	CGGC5_5005	Yes	AvrLm6 protein	35	73
		C. higginsianum	CH_063_00307	Yes	Hypothetical protein	37	84
		F. oxysporum	FOXB_15741	No	Hypothetical protein	33	90
Lema_P086540.1	Leotiomycetes	L. maculans 'lepidii'	Lm_ibcn84_P000531	Yes	Hypothetical protein	52	99
		L. biglobosa 'thlaspii'	Lb_ibcn65_P011645	Yes	Predicted protein	63	51
		C. heterostrophus	COCHEDRAFT_1148544	Yes	Hypothetical protein	40	95
		F. oxysporum	FOXB_07083	No	Hypothetical protein	41	83
		F. oxysporum f. sp. lycopersici	Six5	Yes	Six5	37	91
		C. gloeosporioides	CGGC5_11832	Yes	Six5	39	98
