# Supplementary material for: Transposable element-assisted evolution and adaptation to host plant within the Leptosphaeria maculans-Leptosphaeria biglobosa species complex of fungal pathogens
Source: BMC Genomics. 2014 Oct 12;15:891. doi: 10.1186/1471-2164-15-891 (PMC4210507; doi:10.1186/1471-2164-15-891)
Supplement: Supplementary file 19 — Additional file 19: Table S10: Non-Ribosomal Peptide Synthases (NPS) genes of the L. maculans-L. biglobosa species complex. (XLSX 16 KB) [file 12864_2014_6595_MOESM19_ESM.xlsx]

## Sheet: Feuil1
Supplementary Table S10. Non-Ribosomal Peptide Synthases (NPS) genes of the Leptosphaeria maculans-L. biglobosa species complex.
	L. maculans ‘brassicae’ v23.1.3		L. maculans ‘lepidii’ IBCN84		L. biglobosa ‘thlaspii’ IBCN65		L. biglobosa ‘canadensis’ J154		L. biglobosa ‘brassicae’ B35
NPS	Gene	Identity (spp. c.f.)	Gene	Identity (spp. c.f.)	Gene	Identity (spp. c.f.)	Gene	Identity (spp. c.f.)	Gene	Identity (spp. c.f.)	Predicted end product
SirP	P081810	100% (Lmb)	P008587	90% (Lmb)	No match	n/a	No match	n/a	No match	n/a	Sirodesmin
Maa12	P051070	100% (Lmb)	P004314	98% (Lmb)	P008462	94% (Lmb)	P008547	94% (Lmb)	P009624	94% (Lmb)
NPS1	P084060	100% (Lmb)	P001896	99% (Lmb)	P005290	90% (Lmb)	P006181	93% (Lmb)	P008091	93% (Lmb)
NPS2	P073200	100% (Lmb)	P011015	90% (Lmb)	P011354	70% (Lmb)	P005017	72% (Lmb)	P002833	72% (Lmb)	siderophore
NPS3	P063290	100% (Lmb)	P005646	91% (Lmb)	P004377	75% (Lmb)	P001028	74% (Lmb)	P010129	74% (Lmb)
NPS4	P009040	100% (Lmb)	P001325	94% (Lmb)	P007470	61% (Lmb)	P006735	55% (Lmb)	P001549	83% (Lmb)
NPS5	P002700	100% (Lmb)	P004994	64% (Lmb)	No match	n/a	No match	n/a	No match	n/a
NPS6	P070690	100% (Lmb)	P005868	92% (Lmb)	P006085	87% (Lmb)	P009888	86% (Lmb)	P006298	96% (Lmb)	siderophore
NPS7	P067200	100% (Lmb)	P005267	92% (Lmb)	P006945	82% (Lmb)	P007696	80% (Lmb)	P010331	92% (Lmb)
NPS8	P072890	100% (Lmb)	No match	n/a	No match	n/a	No match	n/a	No match	n/a	Phomalide
Lys2	P039690	100% (Lmb)	P010114	95% (Lmb)	P004848	95% (Lmb)	P004295	92% (Lmb)	P008702	92% (Lmb)	Lysine
NPS10	P126000	100% (Lmb)	P011137	93% (Lmb)	No match		P003164	91% (Lmb)	P010286	91% (Lmb)
NPS11	P012390	100% (Lmb)	P001023	94% (Lmb)	P009645	84% (Lmb)	P004216	84% (Lmb)	P001255	84% (Lmb)
NPS12	P065030	100% (Lmb)	P005485	94% (Lmb)	P004207	79% (Lmb)	P011023	75% (Lmb)	P004357	78% (Lmb)
NPS13	No match	n/a	No match	n/a	No match		P002577	100% (Lbc)	P006247	92% (Lbc)
NPS14	No match	n/a	No match	n/a	P001625	100% (Lbt)	No match	n/a	No match	n/a
NPS15	No match	n/a	No match	n/a	P000090	100% (Lbt)	No match	n/a	No match	n/a
