# Supplementary material for: Transposable element-assisted evolution and adaptation to host plant within the Leptosphaeria maculans-Leptosphaeria biglobosa species complex of fungal pathogens
Source: BMC Genomics. 2014 Oct 12;15:891. doi: 10.1186/1471-2164-15-891 (PMC4210507; doi:10.1186/1471-2164-15-891)
Supplement: Supplementary file 20 — Additional file 20: Supplementary Data 3. Top 10 Blast hit for the secondary metabolite genes (PKS and NPS) found in members of the L. maculans-L. biglobosa species complex. (XLSX 23 KB) [file 12864_2014_6595_MOESM20_ESM.xlsx]

## Sheet: Feuil1
ID	BLASTP (10-6) Top 10 Organisms	Class	Order		ID	BLASTP (10-6) Top 10 Organisms	Class	Order		ID	BLASTP (10-6) Top 10 Organisms	Class	Order
PKS1	Aspergillus flavus	Eurotiomycetes	Eurotiales		PKS2	Phaeosphaeria nodorum	Dothideomycetes	Pleosporales		PKS3	Glarea lozoyensis	Leotiomycetes	Helotiales
	Aspergillus oryzae	Eurotiomycetes	Eurotiales			Pyrenophora teres f. teres	Dothideomycetes	Pleosporales			Colletotrichum orbiculare	Sordariomycetes	Glomerellales
	Aspergillus parasiticus	Eurotiomycetes	Eurotiales			Alternaria alternata	Dothideomycetes	Pleosporales			Ophiostoma piceae	Sordariomycetes	Ophiostomatales
	Aspergillus nomius	Eurotiomycetes	Eurotiales			Metarhizium acridum	Sordariomycetes	Hypocreales			Glomerella graminicola	Sordariomycetes	Glomerellales
	Dothistroma septosporum	Dothideomycetes	Capnodiales			Claviceps purpurea	Sordariomycetes	Hypocreales			Gaeumannomyces graminis	Sordariomycetes	Magnaporthales
	Passalora arachidicola	Dothideomycetes	Capnodiales			Gaeumannomyces graminis	Sordariomycetes	Magnaporthales			Botryotinia fuckeliana	Leotiomycetes	Helotiales
	Podospora anserina	Sordariomycetes	Sordariales			Podospora anserina	Sordariomycetes	Sordariales			Sordaria macrospora	Sordariomycetes	Sordariales
	Aspergillus nidulans	Eurotiomycetes	Eurotiales			Talaromyces stipitatus	Eurotiomycetes	Eurotiales			Colletotrichum gloeosporioides	Sordariomycetes	Glomerellales
	Aspergillus ochraceoroseus	Eurotiomycetes	Eurotiales			Metarhizium anisopliae	Sordariomycetes	Hypocreales			Neurospora tetrasperma	Sordariomycetes	Sordariales
	Aspergillus sojae	Eurotiomycetes	Eurotiales			Beauveria bassiana	Sordariomycetes	Hypocreales			Thielavia terrestris	Sordariomycetes	Sordariales
PKS4	Alternaria alternata	Dothideomycetes	Pleosporales		PKS5	Penicillium chrysogenum	Eurotiomycetes	Eurotiales		PKS6	Coccidioides posadasii	Eurotiomycetes	Onygenales
	Bipolaris sorokiniana	Dothideomycetes	Pleosporales			Alternaria alternata	Dothideomycetes	Pleosporales			Coccidioides immitis	Eurotiomycetes	Onygenales
	Alternaria solani	Dothideomycetes	Pleosporales			Pyrenophora tritici-repentis	Dothideomycetes	Pleosporales			Acremonium strictum	Sordariomycetes	Hypocreales
	Bipolaris maydis	Dothideomycetes	Pleosporales			Aspergillus clavatus	Eurotiomycetes	Eurotiales			Talaromyces stipitatus	Eurotiomycetes	Eurotiales
	Setosphaeria turcica	Dothideomycetes	Pleosporales			Arthroderma otae	Eurotiomycetes	Onygenales			Colletotrichum higginsianum	Sordariomycetes	Glomerellales
	Glarea lozoyensis	Leotiomycetes	Helotiales			Glarea lozoyensis	Leotiomycetes	Helotiales			Talaromyces marneffei	Eurotiomycetes	Eurotiales
	Colletotrichum gloeosporioides	Sordariomycetes	Glomerellales			Thielavia terrestris	Sordariomycetes	Sordariales			Monascus purpureus	Eurotiomycetes	Eurotiales
	Peltigera membranacea	Lecaronomycetes	Peltigerales			Colletotrichum gloeosporioides	Sordariomycetes	Glomerellales			Aspergillus clavatus	Eurotiomycetes	Eurotiales
	Colletotrichum orbiculare	Sordariomycetes	Glomerellales			Peltigera membranacea	Lecaronomycetes	Peltigerales			Monascus pilosus	Eurotiomycetes	Eurotiales
	Pyrenophora tritici-repentis	Dothideomycetes	Pleosporales			Aspergillus niger	Eurotiomycetes	Eurotiales			Aspergillus terreus	Eurotiomycetes	Eurotiales
PKS7	Pyrenophora teres f. teres	Dothideomycetes	Pleosporales		PKS8	Setosphaeria turcica	Dothideomycetes	Pleosporales		PKS9	Setosphaeria turcica	Dothideomycetes	Pleosporales
	Pyrenophora tritici-repentis	Dothideomycetes	Pleosporales			Colletotrichum higginsianum	Sordariomycetes	Glomerellales			Colletotrichum orbiculare	Sordariomycetes	Glomerellales
	Setosphaeria turcica	Dothideomycetes	Pleosporales			Colletotrichum orbiculare	Sordariomycetes	Glomerellales			Colletotrichum higginsianum	Sordariomycetes	Glomerellales
	Eutypa lata	Sordariomycetes	Xylariales			Fusarium graminearum	Sordariomycetes	Hypocreales			Fusarium pseudograminearum	Sordariomycetes	Hypocreales
	Fusarium oxysporum	Sordariomycetes	Hypocreales			Fusarium pseudograminearum	Sordariomycetes	Hypocreales			Fusarium graminearum	Sordariomycetes	Hypocreales
	Verticillium dahliae	Sordariomycetes	Glomerellales			Aspergillus terreus	Eurotiomycetes	Eurotiales			Glarea lozoyensis	Leotiomycetes	Helotiales
	Penicillium digitatum	Eurotiomycetes	Eurotiales			Hypomyces subiculosus	Sordariomycetes	Hypocreales			Hypomyces subiculosus	Sordariomycetes	Hypocreales
	Trichoderma virens	Sordariomycetes	Hypocreales			Pyrenophora tritici-repentis	Dothideomycetes	Pleosporales			Pyrenophora tritici-repentis	Dothideomycetes	Pleosporales
	Trichoderma reesei	Sordariomycetes	Hypocreales			Glarea lozoyensis	Leotiomycetes	Helotiales			Glomerella graminicola	Sordariomycetes	Glomerellales
	Peltigera membranacea	Lecaronomycetes	Peltigerales			Metacordyceps chlamydosporia	Sordariomycetes	Hypocreales			Metarhizium anisopliae	Sordariomycetes	Hypocreales
PKS10	Setosphaeria turcica	Dothideomycetes	Pleosporales		PKS11	Pyrenophora tritici-repentis	Dothideomycetes	Pleosporales		PKS12	Pyrenophora teres f. teres	Dothideomycetes	Pleosporales
	Bipolaris maydis	Dothideomycetes	Pleosporales			Fusarium pseudograminearum	Sordariomycetes	Hypocreales			Setosphaeria turcica	Dothideomycetes	Pleosporales
	Bipolaris sorokiniana	Dothideomycetes	Pleosporales			Fusarium graminearum	Sordariomycetes	Hypocreales			Glomerella graminicola	Sordariomycetes	Glomerellales
	Bipolaris oryzae	Dothideomycetes	Pleosporales			Fusarium oxysporum	Sordariomycetes	Hypocreales			Colletotrichum orbiculare	Sordariomycetes	Glomerellales
	Alternaria alternata	Dothideomycetes	Pleosporales			Talaromyces marneffei	Eurotiomycetes	Eurotiales			Penicillium oxalicum	Eurotiomycetes	Eurotiales
	Phaeosphaeria nodorum	Dothideomycetes	Pleosporales			Penicillium oxalicum	Eurotiomycetes	Eurotiales			Aspergillus clavatus	Eurotiomycetes	Eurotiales
	Ascochyta anemones	Dothideomycetes	Pleosporales			Sclerotinia sclerotiorum	Leotiomycetes	Helotiales			Penicillium digitatum	Eurotiomycetes	Eurotiales
	Coniosporium apollinis	Eurotiomycetes	Chaetothyriales			Colletotrichum orbiculare	Sordariomycetes	Glomerellales			Phaeosphaeria nodorum	Dothideomycetes	Pleosporales
	Neofusicoccum parvum	Dothideomycetes	Botryosphaeriales			Glomerella graminicola	Sordariomycetes	Glomerellales			Metarhizium anisopliae	Sordariomycetes	Hypocreales
	Macrophomina phaseolina	Dothideomycetes	Botryosphaeriales			Botryotinia fuckeliana	Leotiomycetes	Helotiales			Thielavia terrestris	Sordariomycetes	Sordariales
PKS13	Delitschia winteri	Dothideomycetes	Pleosporales		PKS14	Bipolaris maydis	Dothideomycetes	Pleosporales		PKS15	Bipolaris sorokiniana	Dothideomycetes	Pleosporales
	Talaromyces stipitatus	Eurotiomycetes	Eurotiales			Grosmannia clavigera	Sordariomycetes	Ophiostomatales			Pyrenophora teres f. teres	Dothideomycetes	Pleosporales
	Bipolaris maydis	Dothideomycetes	Pleosporales			Trichoderma virens	Sordariomycetes	Hypocreales			Bipolaris maydis	Dothideomycetes	Pleosporales
	Peyronellaea zeae-maydis	Dothideomycetes	Pleosporales			Trichoderma reesei	Sordariomycetes	Hypocreales			Phaeosphaeria nodorum	Dothideomycetes	Pleosporales
	Neofusicoccum parvum	Dothideomycetes	Botryosphaeriales			Trichoderma atroviride	Sordariomycetes	Hypocreales			Pyrenophora tritici-repentis	Dothideomycetes	Pleosporales
	Thielavia terrestris	Sordariomycetes	Sordariales			Aspergillus terreus	Eurotiomycetes	Eurotiales			Setosphaeria turcica	Dothideomycetes	Pleosporales
	Fusarium oxysporum	Sordariomycetes	Hypocreales			Verticillium dahliae	Sordariomycetes	Glomerellales			Arthroderma otae	Eurotiomycetes	Onygenales
	Aspergillus flavus	Eurotiomycetes	Eurotiales			Claviceps purpurea	Sordariomycetes	Hypocreales			Beauveria bassiana	Sordariomycetes	Hypocreales
	Aspergillus oryzae	Eurotiomycetes	Eurotiales			Glarea lozoyensis	Leotiomycetes	Helotiales			Alternaria alternata	Dothideomycetes	Pleosporales
	Sordaria macrospora	Sordariomycetes	Sordariales			Aspergillus niger	Eurotiomycetes	Eurotiales			Arthroderma gypseum	Eurotiomycetes	Onygenales
PKS16	Setosphaeria turcica	Dothideomycetes	Pleosporales		PKS17	Pyrenophora teres f. teres	Dothideomycetes	Pleosporales		PKS18	Aspergillus flavus	Eurotiomycetes	Eurotiales
	Fusarium fujikuroi	Sordariomycetes	Hypocreales			Bipolaris sorokiniana	Dothideomycetes	Pleosporales			Aspergillus oryzae	Eurotiomycetes	Eurotiales
	Fusarium verticillioides	Sordariomycetes	Hypocreales			Nectria haematococca	Sordariomycetes	Hypocreales			Aspergillus clavatus	Eurotiomycetes	Eurotiales
	Trichoderma atroviride	Sordariomycetes	Hypocreales			Fusarium fujikuroi	Sordariomycetes	Hypocreales			Glarea lozoyensis	Leotiomycetes	Helotiales
	Glomerella graminicola	Sordariomycetes	Glomerellales			Fusarium pseudograminearum	Sordariomycetes	Hypocreales			Colletotrichum gloeosporioides	Sordariomycetes	Glomerellales
	Fusarium oxysporum	Sordariomycetes	Hypocreales			Fusarium verticillioides	Sordariomycetes	Hypocreales			Colletotrichum orbiculare	Sordariomycetes	Glomerellales
	Ophiostoma piceae	Sordariomycetes	Ophiostomatales			Fusarium oxysporum	Sordariomycetes	Hypocreales			Aspergillus niger	Eurotiomycetes	Eurotiales
	Macrophomina phaseolina	Dothideomycetes	Botryosphaeriales			Setosphaeria turcica	Dothideomycetes	Pleosporales			Colletotrichum higginsianum	Sordariomycetes	Glomerellales
	Neofusicoccum parvum	Dothideomycetes	Botryosphaeriales			Glomerella graminicola	Sordariomycetes	Glomerellales			Dothistroma septosporum	Dothideomycetes	Capnodiales
	Botryotinia fuckeliana	Leotiomycetes	Helotiales			Fusarium fujikuroi	Sordariomycetes	Hypocreales			Fusarium pseudograminearum	Sordariomycetes	Hypocreales
PKS19	Aspergillus oryzae	Eurotiomycetes	Eurotiales		PKS20	Pyrenophora teres f. teres	Dothideomycetes	Pleosporales		PKS21	Arthroderma otae	Eurotiomycetes	Onygenales
	Aspergillus flavus	Eurotiomycetes	Eurotiales			Macrophomina phaseolina	Dothideomycetes	Botryosphaeriales			Mycosphaerella populorum	Dothideomycetes	Capnodiales
	Aspergillus terreus	Eurotiomycetes	Eurotiales			Glomerella graminicola	Sordariomycetes	Glomerellales			Talaromyces stipitatus	Eurotiomycetes	Eurotiales
	Togninia minima	Sordariomycetes	Calosphaeriales			Colletotrichum gloeosporioides	Sordariomycetes	Glomerellales			Metarhizium anisopliae	Sordariomycetes	Hypocreales
	Arthroderma otae	Eurotiomycetes	Onygenales			Glomerella graminicola	Sordariomycetes	Glomerellales			Beauveria bassiana	Sordariomycetes	Hypocreales
	Coccidioides posadasii	Eurotiomycetes	Onygenales			Colletotrichum orbiculare	Sordariomycetes	Glomerellales			Metarhizium acridum	Sordariomycetes	Hypocreales
	Neofusicoccum parvum	Dothideomycetes	Botryosphaeriales			Alternaria alternata	Dothideomycetes	Pleosporales			Metarhizium acridum	Sordariomycetes	Hypocreales
	Geomyces destructans	Leotiomycetes	-			Bipolaris sorokiniana	Dothideomycetes	Pleosporales			Claviceps purpurea	Sordariomycetes	Hypocreales
	Fusarium fujikuroi	Sordariomycetes	Hypocreales			Bipolaris maydis	Dothideomycetes	Pleosporales			Podospora anserina	Sordariomycetes	Sordariales
	Aspergillus niger	Eurotiomycetes	Eurotiales			Magnaporthe oryzae	Sordariomycetes	Magnaporthales			Colletotrichum gloeosporioides	Sordariomycetes	Glomerellales
PKS22	Podospora anserina	Sordariomycetes	Sordariales		PKS23	Verticillium dahliae	Sordariomycetes	Glomerellales		PKS24	Glarea lozoyensis	Leotiomycetes	Helotiales
	Talaromyces marneffei	Eurotiomycetes	Eurotiales			Claviceps purpurea	Sordariomycetes	Hypocreales			Botryotinia fuckeliana	Leotiomycetes	Helotiales
	Colletotrichum gloeosporioides	Sordariomycetes	Glomerellales			Nectria haematococca	Sordariomycetes	Hypocreales			Aspergillus nidulans	Eurotiomycetes	Eurotiales
	Talaromyces stipitatus	Eurotiomycetes	Eurotiales			Trichoderma reesei	Sordariomycetes	Hypocreales			Claviceps purpurea	Sordariomycetes	Hypocreales
	Setosphaeria turcica	Dothideomycetes	Pleosporales			Grosmannia clavigera	Sordariomycetes	Ophiostomatales			Podospora anserina	Sordariomycetes	Sordariales
	Bipolaris maydis	Dothideomycetes	Pleosporales			Trichoderma virens	Sordariomycetes	Hypocreales			Cladonia grayi	Lecaronomycetes	Lecanorales
	Alternaria alternata	Dothideomycetes	Pleosporales			Trichoderma atroviride	Sordariomycetes	Hypocreales			Ophiostoma piceae	Sordariomycetes	Ophiostomatales
	Pyrenophora teres f. teres	Dothideomycetes	Pleosporales			Aspergillus niger	Eurotiomycetes	Eurotiales			Marssonina brunnea	Leotiomycetes	Helotiales
	Myceliophthora thermophila	Sordariomycetes	Sordariales			Glarea lozoyensis	Leotiomycetes	Helotiales			Colletotrichum orbiculare	Sordariomycetes	Glomerellales
	Glomerella graminicola	Sordariomycetes	Glomerellales			Zymoseptoria tritici	Dothideomycetes	Capnodiales			Talaromyces marneffei	Eurotiomycetes	Eurotiales
PKS25	Aspergillus niger	Eurotiomycetes	Eurotiales		PKS26	Coccidioides posadasii	Eurotiomycetes	Onygenales		PKS27	Phaeosphaeria nodorum	Dothideomycetes	Pleosporales
	Pyrenophora tritici-repentis	Dothideomycetes	Pleosporales			Uncinocarpus reesii	Eurotiomycetes	Onygenales			Botryotinia fuckeliana	Leotiomycetes	Helotiales
	Colletotrichum gloeosporioides	Sordariomycetes	Glomerellales			Coccidioides immitis	Eurotiomycetes	Onygenales			Sclerotinia sclerotiorum	Leotiomycetes	Helotiales
	Glarea lozoyensis	Leotiomycetes	Helotiales			Arthroderma otae	Eurotiomycetes	Onygenales			Aspergillus kawachii	Eurotiomycetes	Eurotiales
	Colletotrichum orbiculare	Sordariomycetes	Glomerellales			Talaromyces stipitatus	Eurotiomycetes	Eurotiales			Peltigera membranacea	Lecaronomycetes	Peltigerales
	Pyrenophora teres f. teres	Dothideomycetes	Pleosporales			Penicillium brevicompactum	Eurotiomycetes	Eurotiales			Talaromyces stipitatus	Eurotiomycetes	Eurotiales
	Verticillium dahliae	Sordariomycetes	Glomerellales			Glarea lozoyensis	Leotiomycetes	Helotiales			Neurospora tetrasperma	Sordariomycetes	Sordariales
	Botryotinia fuckeliana	Leotiomycetes	Helotiales			Eutypa lata	Sordariomycetes	Xylariales			Neurospora crassa	Sordariomycetes	Sordariales
	Aspergillus clavatus	Eurotiomycetes	Eurotiales			Aspergillus niger	Eurotiomycetes	Eurotiales			Sordaria macrospora	Sordariomycetes	Sordariales
	Aspergillus flavus	Eurotiomycetes	Eurotiales			Penicillium digitatum	Eurotiomycetes	Eurotiales			Trichoderma atroviride	Sordariomycetes	Hypocreales
PKS28	Setosphaeria turcica	Dothideomycetes	Pleosporales		PKS29	Trichoderma virens	Sordariomycetes	Hypocreales		PKS30	Colletotrichum gloeosporioides	Sordariomycetes	Glomerellales
	Talaromyces stipitatus	Eurotiomycetes	Eurotiales			Trichoderma harzianum	Sordariomycetes	Hypocreales			Verticillium dahliae	Sordariomycetes	Glomerellales
	Arthroderma gypseum	Eurotiomycetes	Onygenales			Talaromyces marneffei	Eurotiomycetes	Eurotiales			Fusarium verticillioides	Sordariomycetes	Hypocreales
	Colletotrichum higginsianum	Sordariomycetes	Glomerellales			Setosphaeria turcica	Dothideomycetes	Pleosporales			Glomerella graminicola	Sordariomycetes	Glomerellales
	Peltigera membranacea	Lecaronomycetes	Peltigerales			Metarhizium anisopliae	Sordariomycetes	Hypocreales			Glarea lozoyensis	Leotiomycetes	Helotiales
	Alternaria brassicicola	Dothideomycetes	Pleosporales			Botryotinia fuckeliana	Leotiomycetes	Helotiales			Peltigera membranacea	Lecaronomycetes	Peltigerales
	Coccidioides immitis	Eurotiomycetes	Onygenales			Trichoderma atroviride	Sordariomycetes	Hypocreales			Pyrenophora tritici-repentis	Dothideomycetes	Pleosporales
	Coccidioides posadasii	Eurotiomycetes	Onygenales			Cladonia grayi	Lecaronomycetes	Lecanorales			Aspergillus flavus	Eurotiomycetes	Eurotiales
	Glomerella graminicola	Sordariomycetes	Glomerellales			Marssonina brunnea	Leotiomycetes	Helotiales			Aspergillus clavatus	Eurotiomycetes	Eurotiales
	Penicillium chrysogenum	Eurotiomycetes	Eurotiales			Podospora anserina	Sordariomycetes	Sordariales			Aspergillus oryzae	Eurotiomycetes	Eurotiales
PKS31	Mycosphaerella populorum	Dothideomycetes	Capnodiales		NPS1	Fusarium fujikuroi	Sordariomycetes	Hypocreales		NPS2	Pyrenophora teres f. teres	Dothideomycetes	Pleosporales
	Talaromyces stipitatus	Eurotiomycetes	Eurotiales			Fusarium oxysporum	Sordariomycetes	Hypocreales			Setosphaeria turcica	Dothideomycetes	Pleosporales
	Metarhizium anisopliae	Sordariomycetes	Hypocreales			Nectria haematococca	Sordariomycetes	Hypocreales			Bipolaris sorokiniana	Dothideomycetes	Pleosporales
	Arthroderma otae	Eurotiomycetes	Onygenales			Fusarium pseudograminearum	Sordariomycetes	Hypocreales			Coniosporium apollinis	Eurotiomycetes	Chaetothyriales
	Metarhizium acridum	Sordariomycetes	Hypocreales			Fusarium graminearum	Sordariomycetes	Hypocreales			Macrophomina phaseolina	Dothideomycetes	Botryosphaeriales
	Beauveria bassiana	Sordariomycetes	Hypocreales			Colletotrichum gloeosporioides	Sordariomycetes	Glomerellales			Phaeosphaeria nodorum	Dothideomycetes	Pleosporales
	Claviceps purpurea	Sordariomycetes	Hypocreales			Bipolaris maydis	Dothideomycetes	Pleosporales			Neofusicoccum parvum	Dothideomycetes	Botryosphaeriales
	Colletotrichum gloeosporioides	Sordariomycetes	Glomerellales			Penicillium chrysogenum	Eurotiomycetes	Eurotiales			Alternaria brassicicola	Dothideomycetes	Pleosporales
	Podospora anserina	Sordariomycetes	Sordariales			Dothistroma septosporum	Dothideomycetes	Capnodiales			Arthrobotrys oligospora	Orbiliomycetes	Orbiliales
	Phaeosphaeria nodorum	Dothideomycetes	Pleosporales			Penicillium oxalicum	Eurotiomycetes	Eurotiales			Coccidioides posadasii	Eurotiomycetes	Onygenales
NPS3	-	-	-		NPS4	Pyrenophora teres f. teres	Dothideomycetes	Pleosporales		NPS5	Pyrenophora teres f. teres	Dothideomycetes	Pleosporales
						Alternaria brassicae	Dothideomycetes	Pleosporales			Phaeosphaeria nodorum	Dothideomycetes	Pleosporales
						Setosphaeria turcica	Dothideomycetes	Pleosporales			Metarhizium acridum	Sordariomycetes	Hypocreales
						Bipolaris maydis	Dothideomycetes	Pleosporales			Talaromyces stipitatus	Eurotiomycetes	Eurotiales
						Bipolaris sorokiniana	Dothideomycetes	Pleosporales			Eutypa lata	Sordariomycetes	Xylariales
						Phaeosphaeria nodorum	Dothideomycetes	Pleosporales			Metarhizium anisopliae	Sordariomycetes	Hypocreales
						Pyrenophora tritici-repentis	Dothideomycetes	Pleosporales			Mycosphaerella populorum	Dothideomycetes	Capnodiales
						Arthroderma otae	Eurotiomycetes	Onygenales			Phaeosphaeria nodorum	Dothideomycetes	Pleosporales
						Glarea lozoyensis	Leotiomycetes	Helotiales			Aspergillus terreus	Eurotiomycetes	Eurotiales
						Trichophyton equinum	Eurotiomycetes	Onygenales			Colletotrichum gloeosporioides	Sordariomycetes	Glomerellales
NPS6	Bipolaris maydis	Dothideomycetes	Pleosporales		NPS7	Phaeosphaeria nodorum	Dothideomycetes	Pleosporales		NPS8	Neofusicoccum parvum	Dothideomycetes	Botryosphaeriales
	Pyrenophora tritici-repentis	Dothideomycetes	Pleosporales			Macrophomina phaseolina	Dothideomycetes	Botryosphaeriales			Fusarium graminearum	Sordariomycetes	Hypocreales
	Setosphaeria turcica	Dothideomycetes	Pleosporales			Neofusicoccum parvum	Dothideomycetes	Botryosphaeriales			Macrophomina phaseolina	Dothideomycetes	Botryosphaeriales
	Pyrenophora teres f. teres	Dothideomycetes	Pleosporales			Botryotinia fuckeliana	Leotiomycetes	Helotiales			Penicillium oxalicum	Eurotiomycetes	Eurotiales
	Bipolaris sorokiniana	Dothideomycetes	Pleosporales			Claviceps purpurea	Sordariomycetes	Hypocreales			Trichoderma virens	Sordariomycetes	Hypocreales
	Phaeosphaeria nodorum	Dothideomycetes	Pleosporales			Aspergillus kawachii	Eurotiomycetes	Eurotiales			Exophiala dermatitidis	Eurotiomycetes	Chaetothyriales
						Aspergillus niger	Eurotiomycetes	Eurotiales			Trichoderma reesei	Sordariomycetes	Hypocreales
						Talaromyces marneffei	Eurotiomycetes	Eurotiales			Cordyceps militaris	Sordariomycetes	Hypocreales
						Pseudocercospora fijiensis	Dothideomycetes	Capnodiales			Metarhizium acridum	Sordariomycetes	Hypocreales
						Paracoccidioides brasiliensis	Eurotiomycetes	Onygenales			Metarhizium anisopliae	Sordariomycetes	Hypocreales
Lys2	Pyrenophora teres f. teres	Dothideomycetes	Pleosporales		NPS10	Glarea lozoyensis	Leotiomycetes	Helotiales		NPS11	Metarhizium anisopliae	Sordariomycetes	Hypocreales
	Pyrenophora tritici-repentis	Dothideomycetes	Pleosporales			Pyrenophora tritici-repentis	Dothideomycetes	Pleosporales			Metarhizium acridum	Sordariomycetes	Hypocreales
	Bipolaris sorokiniana	Dothideomycetes	Pleosporales			Chaetomium globosum	Sordariomycetes	Sordariales			Talaromyces stipitatus	Eurotiomycetes	Eurotiales
	Setosphaeria turcica	Dothideomycetes	Pleosporales			Metarhizium anisopliae	Sordariomycetes	Hypocreales			Glarea lozoyensis	Leotiomycetes	Helotiales
	Phaeosphaeria nodorum	Dothideomycetes	Pleosporales			Trichophyton rubrum	Eurotiomycetes	Onygenales			Talaromyces marneffei	Eurotiomycetes	Eurotiales
	Bipolaris maydis	Dothideomycetes	Pleosporales			Trichophyton tonsurans	Eurotiomycetes	Onygenales			Trichophyton verrucosum	Eurotiomycetes	Onygenales
	Neofusicoccum parvum	Dothideomycetes	Botryosphaeriales			Trichophyton equinum	Eurotiomycetes	Onygenales			Arthroderma benhamiae	Eurotiomycetes	Onygenales
	Aspergillus nidulans	Eurotiomycetes	Eurotiales			Arthroderma benhamiae	Eurotiomycetes	Onygenales			Penicillium oxalicum	Eurotiomycetes	Eurotiales
	Coniosporium apollinis	Eurotiomycetes	Chaetothyriales			Trichophyton verrucosum	Eurotiomycetes	Onygenales			Fusarium fujikuroi	Sordariomycetes	Hypocreales
	Neosartorya fischeri	Eurotiomycetes	Eurotiales			Arthroderma otae	Eurotiomycetes	Onygenales			Fusarium oxysporum	Sordariomycetes	Hypocreales
NPS12	Bipolaris sorokiniana	Dothideomycetes	Pleosporales		NPS13	Bipolaris sorokiniana	Dothideomycetes	Pleosporales		NPS14	Coccidioides posadasii	Eurotiomycetes	Onygenales
	Bipolaris maydis	Dothideomycetes	Pleosporales			Aspergillus fumigatus	Eurotiomycetes	Eurotiales			Coccidioides immitis	Eurotiomycetes	Onygenales
	Pyrenophora teres f. teres	Dothideomycetes	Pleosporales			Neosartorya fischeri	Eurotiomycetes	Eurotiales			Uncinocarpus reesii	Eurotiomycetes	Onygenales
	Setosphaeria turcica	Dothideomycetes	Pleosporales			Trichoderma virens	Sordariomycetes	Hypocreales			Trichoderma virens	Sordariomycetes	Hypocreales
	Pyrenophora tritici-repentis	Dothideomycetes	Pleosporales			Botryotinia fuckeliana	Leotiomycetes	Helotiales			Aspergillus clavatus	Eurotiomycetes	Eurotiales
	Alternaria brassicicola	Dothideomycetes	Pleosporales			Sclerotinia sclerotiorum	Leotiomycetes	Helotiales			Aspergillus flavus	Eurotiomycetes	Eurotiales
	Macrophomina phaseolina	Dothideomycetes	Botryosphaeriales			Aspergillus oryzae	Eurotiomycetes	Eurotiales			Aspergillus oryzae	Eurotiomycetes	Eurotiales
	Neofusicoccum parvum	Dothideomycetes	Botryosphaeriales			Aspergillus flavus	Eurotiomycetes	Eurotiales			Arthroderma otae	Eurotiomycetes	Onygenales
	Geomyces destructans	Leotiomycetes	-			Trichophyton equinum	Eurotiomycetes	Onygenales			Penicillium chrysogenum	Eurotiomycetes	Eurotiales
	Glomerella graminicola	Sordariomycetes	Glomerellales			Arthroderma gypseum	Eurotiomycetes	Onygenales			Talaromyces stipitatus	Eurotiomycetes	Eurotiales
NPS15	Phaeosphaeria nodorum	Dothideomycetes	Pleosporales		SirP	Neosartorya fischeri	Eurotiomycetes	Eurotiales		Maa12	Pyrenophora teres f. teres	Dothideomycetes	Pleosporales
	Mycosphaerella populorum	Dothideomycetes	Capnodiales			Aspergillus fumigatus	Eurotiomycetes	Eurotiales			Pyrenophora tritici-repentis	Dothideomycetes	Pleosporales
	Aspergillus oryzae	Eurotiomycetes	Eurotiales			Arthroderma gypseum	Eurotiomycetes	Onygenales			Setosphaeria turcica	Dothideomycetes	Pleosporales
	Aspergillus flavus	Eurotiomycetes	Eurotiales			Arthroderma otae	Eurotiomycetes	Onygenales			Bipolaris sorokiniana	Dothideomycetes	Pleosporales
	Metarhizium acridum	Sordariomycetes	Hypocreales			Talaromyces stipitatus	Eurotiomycetes	Eurotiales			Bipolaris maydis	Dothideomycetes	Pleosporales
	Metarhizium anisopliae	Sordariomycetes	Hypocreales			Trichoderma virens	Sordariomycetes	Hypocreales			Phaeosphaeria nodorum	Dothideomycetes	Pleosporales
	Claviceps purpurea	Sordariomycetes	Hypocreales			Aspergillus terreus	Eurotiomycetes	Eurotiales			Exophiala dermatitidis	Eurotiomycetes	Chaetothyriales
	Trichoderma virens	Sordariomycetes	Hypocreales			Trichoderma atroviride	Sordariomycetes	Hypocreales			Aspergillus fumigatus	Eurotiomycetes	Eurotiales
	Metarhizium robertsii	Sordariomycetes	Hypocreales			Trichoderma reesei	Sordariomycetes	Hypocreales			Aspergillus clavatus	Eurotiomycetes	Eurotiales
	Neosartorya fischeri	Eurotiomycetes	Eurotiales			Trichophyton equinum	Eurotiomycetes	Onygenales			Neosartorya fischeri	Eurotiomycetes	Eurotiales
