# Supplementary material for: Transposable element-assisted evolution and adaptation to host plant within the Leptosphaeria maculans-Leptosphaeria biglobosa species complex of fungal pathogens
Source: BMC Genomics. 2014 Oct 12;15:891. doi: 10.1186/1471-2164-15-891 (PMC4210507; doi:10.1186/1471-2164-15-891)
Supplement: Supplementary file 21 — Additional file 21: Table S11: Polyketide Synthases (PKS) genes of the L. maculans-L. biglobosa species complex. (XLSX 17 KB) [file 12864_2014_6595_MOESM21_ESM.xlsx]

## Sheet: Feuil1
Supplementary Table S11. Polyketide Synthases (PKS) genes of the Leptosphaeria maculans-L. biglobosa species complex.
	L. maculans ‘brassicae’ v23.1.3		L. maculans ‘lepidii’ IBCN84		L. biglobosa ‘thlaspii’ IBCN65		L. biglobosa ‘canadensis’ J154		L. biglobosa ‘brassicae’ B35
PKS	Gene	Identity (spp c.f.)1	Gene	Identity (spp. c.f.)	Gene	Identity (spp. c.f.)	Gene	Identity (spp. c.f.)	Gene	Identity (spp. c.f.)	Predicted end product
1	P081920	100 % (Lmb)	No match	N/A	No match	N/A	No match	N/A	P007270	89% (Lmb)
2	P002660	100 % (Lmb)	P004990	96% (Lmb)	No match	N/A	No match	N/A	No match	N/A	Phomenoic acid
3	P006610	100 % (Lmb)	P001547	85% (Lmb)	P000212	62% (Lmb)	P001840	60% (Lmb)	P001772	60% (Lmb)
4	P017310	100 % (Lmb)	P000558	91% (Lmb)	P000902	75% (Lmb)	P000246	74% (Lmb)	P000540	73% (Lmb)
5	P087730	100 % (Lmb)	No match	N/A	No match	N/A	No match	N/A	No match	N/A
6	P086720	100 % (Lmb)	P010582	87% (Lmb)	No match	N/A	No match	N/A	No match	N/A
7	P082310	100 % (Lmb)	P010688	91% (Lmb)	P010608	79% (Lmb)	P001714	80% (Lmb)	P010565	81% (Lmb)
8	P098040	100 % (Lmb)	P009766	67% (Lmb)	P008727	56% (Lmb)	P007276	52% (Lmb)	P006101	55% (Lmb)
9	P098070	100 % (Lmb)	P009768	48% (Lmb)	P008724	34% (Lmb)	No match	N/A	No match	N/A
10	P098490	100 % (Lmb)	P009804	98% (Lmb)	P001467	91% (Lmb)	P009788	93% (Lmb)	P005709	93% (Lmb)	Melanin
11	P117970	100 % (Lmb)	P004141	96% (Lmb)	No match	N/A	No match	N/A	No match	N/A
12	P000820	100 % (Lmb)	P004838	92% (Lmb)	No match	N/A	No match	N/A	No match	N/A
13	P057720	100 % (Lmb)	P008173	91% (Lmb)	No match	N/A	No match	N/A	No match	N/A
14	P057650	100 % (Lmb)	P008166	96 % (Lmb)	No match	N/A	No match	N/A	No match	N/A
15	P030270	100 % (Lmb)	P008813	93 % (Lmb)	P009926	65% (Lmb)	P007952	62% (Lmb)	P007989	67% (Lmb)	Chalcone-synthase-like
16	No match	N/A	P005350	100 % (Lml)	No match	N/A	P005809	88% (Lml)	No match	N/A
17	No match	N/A	No match	N/A	P007094	93% (Lbb)	P004061	93% (Lbb)	P004717	100% (Lbb)
18	No match	N/A	No match	N/A	P006653	85% (Lbb)	P008796	94% (Lbb)	P006589	100% (Lbb)
19	No match	N/A	No match	N/A	P006652	86% (Lbc)	P008795	100% (Lbc)	No match	N/A
20	No match	N/A	No match	N/A	No match	N/A	P002736	94% (Lbb)	P010023	100% (Lbb)
21	No match	N/A	No match	N/A	No match	N/A	No match	N/A	P010271	100% (Lbb)	98% identity with Arthroderma otae PKS
22	No match	N/A	No match	N/A	No match	N/A	No match	N/A	P010859	100% (Lbb)
23	No match	N/A	No match	N/A	No match	N/A	P007539	92% (Lbb)	P010864	100% (Lbb)
24	No match	N/A	No match	N/A	No match	N/A	No match	N/A	P010890	100% (Lbb)
25	No match	N/A	No match	N/A	No match	N/A	P003162	100% (Lbc)	No match	N/A
26	No match	N/A	No match	N/A	P001622	100% (Lbt)	No match	N/A	No match	N/A
27	No match	N/A	No match	N/A	P010112	100% (Lbt)	No match	N/A	No match	N/A
28	No match	N/A	No match	N/A	P011164	100% (Lbt)	No match	N/A	No match	N/A
29	No match	N/A	No match	N/A	P011526	100% (Lbt)	No match	N/A	No match	N/A
30	No match	N/A	No match	N/A	P011544	100% (Lbt)	No match	N/A	No match	N/A
31	No match	N/A	No match	N/A	P000089	100% (Lbt)	No match	N/A	No match	N/A
