# Supplementary material for: Transposable element-assisted evolution and adaptation to host plant within the Leptosphaeria maculans-Leptosphaeria biglobosa species complex of fungal pathogens
Source: BMC Genomics. 2014 Oct 12;15:891. doi: 10.1186/1471-2164-15-891 (PMC4210507; doi:10.1186/1471-2164-15-891)
Supplement: Supplementary file 22 — Additional file 22: Table S12: The PKS21 gene cluster of Leptosphaeria biglobosa ‘brassicae’ and homologs in the dermatophyte Arthroderma otae. (XLSX 10 KB) [file 12864_2014_6595_MOESM22_ESM.xlsx]

## Sheet: Table_PKS21_gene_cluster
Lbb (B3.5) gene Id	Location	Domains/Motif	A. otae gene	Location	Identity (%)	Location	Identity (%)	Other Dermatophyte matches	Identity (%)
Lbb_b35_P010265	Sc44	FtsJ-like methyltransferase	MYCG_01736	Sc2	0.42	Node_3525	0.93	M. gypseum	0.42
Lbb_b35_P010266	Sc44	Retinol dehydrogenase	MYCG_04899	Sc4	0.88	Node_3836	0.51	T. tonsurans	0.47
Lbb_b35_P010267	Sc44	Methyltransferase	MYCG_04900	Sc4	0.93	Node_5114	0.38	M. gypseum	0.29
Lbb_b35_P010268	Sc44	No conserved domains	MYCG_04901	Sc4	0.97			M. gypseum	0.47
Lbb_b35_P010269	Sc44	Methyltransferase	MYCG_04902	Sc4	0.91			No match
No match		C4-methylsterol; Fatty acid hydroxylase superfamily/sterol desaturase	MYCG_04903	Sc4				M. gypseum	0.84
No match		No conserved domains	MYCG_04904	Sc4				No other matches
No match		No conserved domains	MYCG_04905	Sc4				No other matches
Lbb_b35_P010270	Sc44	DMAT	MYCG_04906	Sc4	0.89			M. gypseum	0.36
Lbb_b35_P010271 + Lbb_b35_P010272	Sc44	Polyketide synthase	MYCG_04907	Sc4	0.94	Node_10192	0.36	T. tonsurans	0.29
Lbb_b35_P010273	Sc44	Enoyl reductase of polyketide synthase	MYCG_07786	Sc7	0.34	Node_1929	0.79	M. gypseum	0.34
Lbb_b35_P010275 + Lbb_b35_P010276	Sc44	CypX superfamily	MYCG_02371	Sc2	0.42	Node_1929	0.87	A. benhamiae	0.44
Lbb_b35_P010277	Sc44	CypX superfamily	MYCG_03969	Sc3	0.51	Node_1929	0.9	T. equinum	0.39
Lbb_b35_P010278	Sc44	MFS superfamily	MYCG_03971	Sc3	0.56	Node_1929	0.97	T. rubrum	0.56
