# Supplementary material for: Transposable element-assisted evolution and adaptation to host plant within the Leptosphaeria maculans-Leptosphaeria biglobosa species complex of fungal pathogens
Source: BMC Genomics. 2014 Oct 12;15:891. doi: 10.1186/1471-2164-15-891 (PMC4210507; doi:10.1186/1471-2164-15-891)
Supplement: Supplementary file 23 — Additional file 23: Supplementary Data 4. Top 100 genes over-expressed at 7dpi in species adapted to oilseed rape, Lmb, Lbb and Lbc. (XLSX 18 KB) [file 12864_2014_6595_MOESM23_ESM.xlsx]

## Sheet: Top100_genes_up_7dpi_Lmb
EXPRESSION RANK	GENE_ID	SSP	SPECIFIC TO LMB	PREDICTED FUNCTION
1	AvrLm6	yes	-	AvrLm6
2	Lema_P049940.1	-	-	hypothetical protein
3	Zat1	yes	yes	predicted protein
4	Lema_P113200.1	yes	-	hypothetical protein
5	Lema_uP037480.1	-	yes	predicted protein
6	Lema_P049660.1	-	-	hypothetical protein
7	AvrLm1	yes	-	AvrLm1
8	Lema_P092260.1	-	yes	predicted protein
9	Lema_P070100.1	-	-	hypothetical protein
10	Lema_P006160.1	yes	-	predicted protein
11	Lema_P038230.1	yes	-	predicted protein
12	LmCys2	yes	yes	predicted protein
13	AT04_ext_SuperContig_20_18	yes	-	predicted protein
14	Lema_P087720.1	-	-	similar to trichothecene C-15 hydroxylase
15	Lema_P033060.1	yes	-	hypothetical protein
16	Lema_P114790.1	-	yes	predicted protein
17	AT10_ext_SuperContig_10_G00134	yes	-	predicted protein
18	Lema_P067160.1	-	-	predicted protein
19	Lema_uP002340.1	-	yes	predicted protein
20	Lema_P087700.1	-	-	similar to cytochrome P450
21	Lema_P087760.1	-	yes	hypothetical protein
22	AT15_ext_SuperContig_5_3	yes	-	predicted protein
23	Lema_P086290.1	yes	-	hypothetical protein
24	Lema_P084480.1	yes	-	predicted protein
25	Lema_P086540.1	yes	-	hypothetical protein
26	Lema_P081180.1	yes	-	predicted protein
27	Lema_P115290.1	-	-	hypothetical protein
28	Lema_P004720.1	yes	-	predicted protein
29	AT11_ext_SuperContig_12_8	yes	-	predicted protein
30	Lema_P087710.1	-	yes	similar to transferase family protein
31	Lema_P087750.1	-	-	hypothetical protein
32	Lema_P044030.1	-	-	similar to TAP domain protein
33	Lema_P058420.1	-	-	similar to carbohydrate esterase family 8 protein
34	Lema_P082980.1	-	-	predicted protein
35	lmctg_0105_v2_egn2_Lema_P012060.1	yes	yes	predicted protein
36	Lema_P033090.1	yes	-	hypothetical protein
37	Lema_P076380.1	yes	-	predicted protein
38	Lema_P081350.1	-	-	predicted protein
39	Lema_uP070880.1	-	yes	predicted protein
40	Lema_P105620.1	-	-	predicted protein
41	Lema_P102480.1	yes	-	hypothetical protein
42	Lema_P075980.1	yes	-	similar to secreted rhamnogalacturonan acetylesterase
43	Lema_P087770.1	-	-	similar to fungal specific transcription factor domain protein
44	Lema_P097390.1	-	yes	predicted protein
45	Lema_P116710.1	-	-	hypothetical protein
46	Lema_P060150.1	yes	-	hypothetical protein
47	lmctg_1229_v2_egn2_Lema_uP085500.1	yes	yes	predicted protein
48	Lema_uP086550.1	yes	yes	predicted protein
49	Lema_uP008880.1	yes	yes	predicted protein
50	Lema_P060160.1	yes	-	predicted protein
51	Lema_P082570.1	-	-	similar to beta-xylosidase
52	AT09_ext_SuperContig_18_7	yes	yes	predicted protein
53	Lema_P054900.1	yes	yes	predicted protein
54	Lema_P007530.1	yes	-	similar to lipolytic protein G-D-S-L family
55	Lema_P120090.1	-	-	hypothetical protein
56	Lema_uP119060.1	yes	-	predicted protein
57	Lema_P013700.1	-	-	similar to exoglucanase 1 precursor
58	Lema_uP121480.1	yes	-	predicted protein
59	Lema_P033100.1	-	yes	predicted protein
60	Lema_P095640.1	yes	-	hypothetical protein
61	Lema_P060170.1	yes	-	hypothetical protein
62	Lema_P098900.1	-	-	similar to alpha-galactosidase precursor
63	Lema_P004870.1	yes	-	hypothetical protein
64	Lema_uP104510.1	-	yes	predicted protein
65	Lema_uP037620.1	-	-	predicted protein
66	Lema_uP081640.1	yes	yes	predicted protein
67	Lema_P003800.1	-	-	similar to amine oxidase
68	AT01_ext_SuperContig_0_1	yes	yes	predicted protein
69	Lema_P062280.1	-	-	hypothetical protein
70	Lema_P062290.1	-	-	hypothetical protein
71	Lema_uP121680.1	yes	yes	predicted protein
72	Lema_P088560.1	yes	-	predicted protein
73	Lema_P117020.1	-	-	similar to galactosyl transferase GMA12/MNN10 family protein
74	Lema_P067710.1	-	-	similar to parallel beta-helix repeat protein
75	Lema_P122320.1	-	-	hypothetical protein
76	Lema_uP016730.1	-	yes	predicted protein
77	Lema_P084960.1	yes	-	predicted protein
78	Lema_P103640.1	-	-	similar to amine oxidase
79	Lema_P009070.1	-	-	similar to urea active transporter
80	Lema_P020880.1	yes	-	predicted protein
81	Lema_P015010.1	yes	-	hypothetical protein
82	Lema_P120640.1	-	-	similar to beta-galactosidase
83	Lema_P044940.1	-	-	similar to MFS transporter
84	Lema_P089560.1	-	-	hypothetical protein
85	Lema_P058410.1	yes	-	predicted protein
86	Lema_P082180.1	-	-	similar to salicylate hydroxylase
87	Lema_P078550.1	-	-	similar to alpha-1,2-mannosidase family protein
88	Lema_P019520.1	-	-	hypothetical protein
89	Lema_P047580.1	-	-	predicted protein
90	Lema_P102640.1	-	-	similar to Ecp7(P20)
91	Lema_P068170.1	-	-	similar to BNR/Asp-box repeat domain protein
92	Lema_uP123070.1	yes	yes	predicted protein
93	Lema_P059000.1	-	-	similar to beta-glucosidase
94	AT01_ext_SuperContig_0_G00001	yes	yes	predicted protein
95	Lema_P107850.1	-	-	hypothetical protein
96	Lema_P105470.1	-	-	similar to endo-1,4-beta-xylanase
97	Lema_P115000.1	-	-	similar to peptidase S41 family protein
98	Lema_P110360.1	-	-	similar to subtilisin-like protease
99	Lema_P063620.1	-	-	hypothetical protein
100	Lema_P041460.1	-	-	similar to glycoside hydrolase family 43 protein

## Sheet: Top100_genes_up_7dpi_Lbb
EXPRESSION RANK	GENE_ID	SSP	SPECIFIC TO LBB	PREDICTED FUNCTION
1	Lb_b35_P001000	-	yes	predicted protein
2	Lb_b35_P000649	-	-	hypothetical protein
3	Lb_b35_P001215	yes	-	similar to endo-beta-1,4-glucanase
4	Lb_b35_P008217	-	-	similar to MFS quinate transporter QutD
5	Lb_b35_P009230	-	-	hypothetical protein
6	Lb_b35_P002636	yes	-	predicted protein
7	Lb_b35_P005250	yes	-	hypothetical protein
8	Lb_b35_P006331	-	-	similar to lipase precursor
9	Lb_b35_P010489	-	-	hypothetical protein
10	Lb_b35_P008199	-	-	similar to zinc carboxypeptidase A
11	Lb_b35_P008307	-	-	similar to beta-glucosidase
12	Lb_b35_P005435	yes	-	predicted protein
13	Lb_b35_P007650	-	-	hypothetical protein
14	Lb_b35_P000182	-	-	similar to glycosyl hydrolase family 88
15	Lb_b35_P010193	yes	-	hypothetical protein
16	Lb_b35_P003106	-	-	similar to glycoside hydrolase family 43
17	Lb_b35_P010622	-	-	similar to sodium P-type ATPase
18	Lb_b35_P007056	-	-	similar to sugar transporter
19	Lb_b35_P005017	-	-	similar to quinate transporter
20	Lb_b35_P009199	-	-	similar to MFS sugar transporter
21	Lb_b35_P008822	yes	-	predicted protein
22	Lb_b35_P008491	-	-	similar to MFS transporter
23	Lb_b35_P001193	yes	-	hypothetical protein
24	Lb_b35_P009491	-	-	similar to pectate lyase
25	Lb_b35_P008124	-	-	similar to oxidase
26	Lb_b35_P004778	-	-	similar to carbonic anhydrase
27	Lb_b35_P002576	-	-	predicted protein
28	Lb_b35_P005514	-	-	predicted protein
29	Lb_b35_P009623	yes	-	hypothetical protein
30	Lb_b35_P008450	-	-	similar to MFS alpha-glucoside transporter
31	Lb_b35_P002517	-	-	similar to MFS alpha-glucoside transporter
32	Lb_b35_P001179	-	-	hypothetical protein
33	Lb_b35_P001077	-	-	predicted protein
34	Lb_b35_P008645	-	-	hypothetical protein
35	Lb_b35_P008349	-	-	similar to BNR/Asp-box repeat domain protein
36	Lb_b35_P004577	yes	-	predicted protein
37	Lb_b35_P010191	yes	-	hypothetical protein
38	Lb_b35_P010843	-	-	hypothetical protein
39	Lb_b35_P007948	yes	yes	predicted protein
40	Lb_b35_P006914	-	-	similar to beta-glucosidase
41	Lb_b35_P002462	-	-	similar to glucose-methanol-choline oxidoreductase:GMC oxidoreductase
42	Lb_b35_P009014	yes	-	hypothetical protein
43	Lb_b35_P008794	-	-	similar to glucooligosaccharide oxidase
44	Lb_b35_P005285	-	-	predicted protein
45	Lb_b35_P000999	-	-	similar to glycosyl hydrolase family 43 protein
46	Lb_b35_P009111	yes	-	predicted protein
47	Lb_b35_P010190	yes	-	hypothetical protein
48	Lb_b35_P005730	-	-	hypothetical protein
49	Lb_b35_P001526	-	-	predicted protein
50	Lb_b35_P005933	-	yes	predicted protein
51	Lb_b35_P008054	-	yes	predicted protein
52	Lb_b35_P011213	-	-	predicted protein
53	Lb_b35_P009947	-	-	similar to glucooligosaccharide oxidase
54	Lb_b35_P007868	-	-	predicted protein
55	Lb_b35_P006845	-	-	predicted protein
56	Lb_b35_P001059	-	-	hypothetical protein
57	Lb_b35_P007607	-	-	hypothetical protein
58	Lb_b35_P001532	-	yes	predicted protein
59	Lb_b35_P009606	yes	-	hypothetical protein
60	Lb_b35_P004514	-	-	predicted protein
61	Lb_b35_P005317	-	-	hypothetical protein
62	Lb_b35_P005651	-	-	similar to MFS transporter
63	Lb_b35_P001964	-	yes	predicted protein
64	Lb_b35_P005652	-	-	similar to tfdA family taurine dioxygenase
65	Lb_b35_P007440	yes	-	similar to trypsin
66	Lb_b35_P003597	-	yes	predicted protein
67	Lb_b35_P007031	-	-	similar to L-fucose permease Glucose/galactose transporter
68	Lb_b35_P010881	yes	-	hypothetical protein
69	Lb_b35_P000469	-	-	predicted protein
70	Lb_b35_P008395	-	-	predicted protein
71	Lb_b35_P004064	-	-	predicted protein
72	Lb_b35_P003672	yes	-	similar to lipolytic protein G-D-S-L family
73	Lb_b35_P003613	-	-	similar to leucyl aminopeptidase
74	Lb_b35_P008868	-	-	similar to MFS lactose permease
75	Lb_b35_P009521	-	-	predicted protein
76	Lb_b35_P010654	-	-	hypothetical protein
77	Lb_b35_P006505	-	-	predicted protein
78	Lb_b35_P009419	-	yes	predicted protein
79	Lb_b35_P001529	yes	-	predicted protein
80	Lb_b35_P003831	-	-	predicted protein
81	Lb_b35_P010805	-	-	predicted protein
82	Lb_b35_P000061	yes	-	predicted protein
83	Lb_b35_P005660	-	-	predicted protein
84	Lb_b35_P007272	yes	-	hypothetical protein
85	Lb_b35_P004729	-	-	similar to phosphate-repressible phosphate permease
86	Lb_b35_P010344	-	-	predicted protein
87	Lb_b35_P007468	-	yes	predicted protein
88	Lb_b35_P007292	-	-	similar to beta-glucosidase
89	Lb_b35_P005104	-	-	predicted protein
90	Lb_b35_P003591	-	-	predicted protein
91	Lb_b35_P001742	-	-	predicted protein
92	Lb_b35_P001286	-	-	hypothetical protein
93	Lb_b35_P010524	-	-	predicted protein
94	Lb_b35_P008900	-	-	hypothetical protein
95	Lb_b35_P011293	-	yes	predicted protein
96	Lb_b35_P010215	-	-	predicted protein
97	Lb_b35_P007149	-	-	predicted protein
98	Lb_b35_P002990	-	-	similar to NmrA family protein
99	Lb_b35_P011006	-	-	predicted protein
100	Lb_b35_P006790	-	-	predicted protein
